# Supplementary material for: Integrating standardized whole genome sequence analysis with a global Mycobacterium tuberculosis antibiotic resistance knowledgebase
Source: Sci Rep. 2018 Oct 18;8:15382. doi: 10.1038/s41598-018-33731-1 (PMC6194142; doi:10.1038/s41598-018-33731-1)
Supplement: Supplementary file 2 — Supplementary Data 1 [file 41598_2018_33731_MOESM2_ESM.xls]

## Sheet: Results
key	NCBI Run Accesion ID	genotype	genotype NGS(PhyResSE)	Lineage NGS(Unified_pipeline)&(Sublineage)	SM	INH	RMP	EMB	PZA	rpsL	NGS rpsL	NGS-Unified_pipeline rpsL	gidB	NGS gidB	NGS-Unified_pipeline gidB	katG	NGS katG	NGS-Unified_pipeline katG	rpoB	NGS rpoB	NGS-Unified_pipeline rpoB	embB	NGS embB	NGS-Unified_pipeline embB	pncA	NGS pncA	NGS-Unified_pipeline pncA
10010/03	ERR552605	West African 1	West African 1	West African 1	0	0	0	0	0	WT	WT	WT	Ala205Ala (GCA/GCG) phylo	Ala205Ala (GCA/GCG) phylo	Ala205Ala	WT	WT	WT	WT	WT	WT	WT	WT	WT	WT	WT	WT
10011/03	ERR552260	LAM	LAM	Euro-American(4.3.3)	1	1	0	1	0	Lys43Arg (AAG/AGG)	Lys43Arg (AAG/AGG)	Lys43Arg	Leu16Arg (CTT/CGT) phylo; Ala161Ala (GCC/GCG) phylo	Leu16Arg (CTT/CGT) phylo; Ala161Ala (GCC/GCG) phylo	Leu16Arg; Ala161Ala	Ser315Thr (AGC/ACC)	Ser315Thr (AGC/ACC)	Ser315Th	Asp435Tyr (GAC/TAC)	Asp435Tyr (GAC/TAC)	Asp435Tyr	Trp332Arg (TGG/CGG)	Trp332Arg (TGG/CGG)	Trp332Arg	WT	WT	WT
10012/03	ERR552132	Sierra Leone-1	Euro-American Superlineage	Euro-American(4.1)	1	0	0	0	0	Lys43Arg (AAG/AGG)	Lys43Arg (AAG/AGG)	Lys43Arg	WT	WT	WT	WT	WT	WT	WT	WT	WT	WT	WT	WT	WT	WT	WT
10205/03	ERR552310	LAM	LAM	Euro-American(4.3.3)	0	0	0	0	0	WT	WT	WT	Leu16Arg (CTT/CGT) phylo	Leu16Arg (CTT/CGT) phylo	Leu16Arg	WT	WT	WT	WT	WT	WT	WT	WT	WT	WT	WT	WT
10206/03	ERR551399	LAM	LAM	Euro-American(4.3.3)	0	0	0	0	0	WT	WT	WT	Leu16Arg (CTT/CGT); Ala161Ala (GCC/GCG) phylo	Leu16Arg (CTT/CGT); Ala161Ala (GCC/GCG) phylo	Leu16Arg	WT	WT	WT	WT	WT	WT	WT	WT	WT	WT	WT	WT
10207/03	ERR552853	Cameroon	Cameroon	Euro-American(4.6.2.2)	0	0	0	0	0	WT	WT	WT	WT	WT	WT	WT	WT	WT	WT	WT	WT	WT	WT	WT	WT	WT	WT
10208/03	ERR552930	West African 2	West African 2	West African 2	1	0	0	0	0	WT	WT	WT	Ala200Glu (GCG/GAG); Ala205Ala (GCA/GCG) phylo	Ala200Glu (GCG/GAG); Ala205Ala (GCA/GCG) phylo	Ala200Glu; Ala205Ala	WT	WT	WT	WT	WT	WT	WT	WT	WT	WT	WT	WT
10348/03	ERR551513	LAM	LAM	Euro-American(4.3.4.2)	1	1	1	1	0	WT	WT	WT	Leu16Arg (CTT/CGT) phylo	Leu16Arg (CTT/CGT) phylo	Leu16Arg	Ser315Thr (AGC/ACC)	Ser315Thr (AGC/ACC)	Ser315Thr	Ser450Leu (TCG/TTG)	Ser450Leu (TCG/TTG)	Ser450Leu	WT	WT	WT	WT	WT	WT
10349/03	ERR551069	none	Euro-American Superlineage	Euro-American(4.1)	1	1	0	1	0	Lys43Arg (AAG/AGG)	Lys43Arg (AAG/AGG)	Lys43Arg	WT	WT	WT	Ser315Thr (AGC/ACC)	Ser315Thr (AGC/ACC)	Ser315Thr	WT	WT	WT	Met306Ile (ATG/ATA)	Met306Ile (ATG/ATA)	Met306Ile	WT	WT	WT
10350/03	ERR551807	Haarlem	Haarlem	Euro-American(4.1.2.1)	1	1	1	1	1	WT	WT		34: GC/C (1bp-deletion)	34: GC/C (1bp-deletion)	34: GC/C (1bp-deletion)	Ser315Thr (AGC/ACC)	Ser315Thr (AGC/ACC)	Ser315Thr	His445Arg (CAC/CGC)	His445Arg (CAC/CGC)	His445Arg	Met306Ile (ATG/ATA)	Met306Ile (ATG/ATA)	Met306Ile	Ala146Glu (GCG/GAG)	Ala146Glu (GCG/GAG)	Ala146Glu
10517/03	ERR553212	Sierra Leone-2	Euro-American Superlineage	Euro-American(4.8)	1	0	1	0	0	WT	WT	WT	Gly71Arg (GGA/AGA)	Gly71Arg (GGA/AGA); Val88Ala (GTA/GCA)	Gly71Arg; Val88Ala	WT	WT	WT	Thr400Ala (ACC/GCC); Ser450Ser+Leu (TCG/TCG+TTG)	Thr400Ala (ACC/GCC); His445Tyr (CAC/TAC); Ser450Leu (TCG/TTG)	Thr400Ala;His445Tyr;Ser450Leu	WT	WT	WT	WT	WT	WT
11096/03	ERR553314	Sierra Leone-2	Euro-American Superlineage	Euro-American(4.8)	0	1	0	0	0	WT	WT	WT	WT	WT	WT	Ser315Thr (AGC/ACC)	Ser315Thr (AGC/ACC)	Ser315Thr	WT	WT	WT	Gln497Arg (CAG/CGG)	Gln497Arg (CAG/CGG)	Gln497Arg	WT	WT	WT
11097/03	ERR552879	Sierra Leone-1	Euro-American Superlineage	Euro-American(4.1)	0	0	0	0	0	WT	WT	WT	WT	WT	WT	WT	WT	WT	WT	WT	WT	WT	WT	WT	WT	WT	WT
11818/03	ERR551255	Haarlem	Haarlem	Euro-American(4.1.2.1)	0	0	0	0	0	WT	WT	WT	WT	WT	WT	WT	WT	WT	WT	WT	WT	WT	WT	WT	WT	WT	WT
11821/03	ERR551336	West African 1	West African 1	West African 1	0	0	0	0	0	WT	WT	WT	Ala205Ala (GCA/GCG) phylo	Ala205Ala (GCA/GCG) phylo	Ala205Ala	WT	WT	WT	WT	WT	WT	WT	WT	WT	WT	WT	WT
11822/03	ERR552707	Haarlem	Haarlem	Euro-American(4.1.2.1)	1	1	0	1	0	Lys88Arg (AAG/AGG)	Lys88Arg (AAG/AGG)	Lys88Arg	WT	WT	WT	Ser315Thr (AGC/ACC)	Ser315Thr (AGC/ACC)	Ser315Thr	WT	WT	WT	Gln497Lys (CAG/AAG)	Gln497Lys (CAG/AAG)	Gln497Lys	WT	WT	WT
12655/03	ERR552161	Cameroon	Cameroon	Euro-American(4.6.2.2)	0	0	0	0	0	WT	WT	WT	WT	WT	WT	WT	WT	WT	WT	WT	WT	WT	WT	WT	WT	WT	WT
12657/03	ERR553226	Sierra Leone-1	Euro-American Superlineage	Euro-American(4.1)	1	0	1	0	1	Lys88Arg (AAG/AGG)	Lys88Arg (AAG/AGG)	Lys88Arg	38:CCC/CC (1bp-deletion)	38:CCC/CC (1bp-deletion)	38:(1bp deletion)	WT	WT	WT	Ser450Leu (TCG/TTG)	Ser450Leu (TCG/TTG)	Ser450Leu	WT	WT	WT	Gly162Asp (GGT/GAT)	Gly162Asp (GGT/GAT)	Gly162Asp
12658/03	ERR552125	Beijing	Beijing	East Asian(2.2.1)	1	1	0	0	0	Lys43Arg (AAG/AGG)	Lys43Arg (AAG/AGG)	Lys43Arg	Gly92Asp (GAA/GAC) phylo; Ala205Ala (GCA/GCG) phylo	Gly92Asp (GAA/GAC) phylo; Ala205Ala (GCA/GCG) phylo	Gly92Asp; Ala205Ala	Ser315Thr (AGC/ACC)	Ser315Thr (AGC/ACC)	Ser315Thr	WT	WT	WT	WT	WT	WT	WT	WT	WT
1322/04	ERR553131	none	Euro-American Superlineage	Euro-American(4.8)	0	1	0	0	0	WT	WT	WT	WT	WT	WT	Ser302Arg (AGC/AGG)	Ser302Arg (AGC/AGG)	Ser315Thr	WT	WT	WT	WT	WT	WT	Thr87Met (ACG/ATG)	Thr87Met (ACG/ATG)	Thr87Met
1324/04	ERR552662	S	S	Euro-American(4.4.1.1)	1	1	1	1	0	Lys43Arg (AAG/AGG)	Lys43Arg (AAG/AGG)	WT	WT	WT	WT	Ser315Thr (AGC/ACC)	Ser315Thr (AGC/ACC)	Ser315Thr	Ser450Leu (TCG/TTG)	Ser450Leu (TCG/TTG)	Ser450Leu	Asp356Ala (GAC/GCC)	Asp356Ala (GAC/GCC)	Asp356Ala	WT	WT	WT
1327/04	ERR553286	West African 2	West African 2	West African 2	0	0	0	0	0	WT	WT	WT	Ala205Ala (GCA/GCG) phylo	Ala205Ala (GCA/GCG) phylo	Ala205Ala	WT	WT	WT	WT	WT	WT	WT	WT	WT	WT	WT	WT
1597/04	ERR552455	LAM	LAM	Euro-American(4.3.3)	1	0	0	0	0	WT	WT	WT	Leu16Arg (CTT/CGT) phylo; Ala200Glu (GCG/GAG)	Leu16Arg (CTT/CGT) phylo; Ala200Glu (GCG/GAG)	Leu16Arg; Ala200Glu	WT	WT	WT	WT	WT	WT	WT	WT	WT	WT	WT	WT
1599/04	ERR550665	Haarlem	Haarlem	Euro-American(4.1.2.1)	1	1	1	1	1	Lys88Arg (AAG/AGG)	Lys88Arg (AAG/AGG)	Lys88Arg	WT	WT	WT	Ser315Thr (AGC/ACC)	Ser315Thr (AGC/ACC)	Ser315Thr	Ser450Leu (TCG/TTG)	Ser450Leu (TCG/TTG)	Ser450Leu	Gly406Asp (GGC/GAC)	Gly406Asp (GGC/GAC)	Gly406Asp	Leu172Pro (CTG/CCG)	Leu172Pro (CTG/CCG)	Leu172Pro
1779/04	ERR553009	Sierra Leone-2	Euro-American Superlineage	Euro-American(4.8)	0	0	0	0	0	WT	WT	WT	WT	WT	WT	WT	WT	WT	WT	WT	WT	WT	WT	WT	WT	WT	WT
1780/04	ERR551551	Sierra Leone-2	Euro-American Superlineage	Euro-American(4.8)	0	0	0	0	0	WT	WT	WT	WT	WT	WT	WT	WT	WT	WT	WT	WT	WT	WT	WT	WT	WT	WT
1783/04	ERR552117	Sierra Leone-1	Euro-American Superlineage	Euro-American(4.1)	1	0	0	0	0	WT	WT	WT	Ala138Val (GCG/GTG)	Ala138Val (GCG/GTG)	Ala138Val	WT	WT	WT	WT	WT	WT	WT	WT	WT	WT	WT	WT
2509/04	ERR553228	LAM	LAM	Euro-American(4.3.3)	0	1	0	0	0	WT	WT	WT	Leu16Arg (CTT/CGT) phylo; Gln127Stop (CAA/TAA); Ala161Ala (GCC/GCG) phylo	Leu16Arg (CTT/CGT) phylo; Gln127Stop (CAA/TAA); Ala161Ala (GCC/GCG) phylo	Leu16Arg ; Gln127Stop ; Ala161Ala	WT	WT	WT	WT	WT	WT	WT	WT	WT	WT	WT	WT
3154/04	ERR552729	Haarlem	Haarlem	Euro-American(4.1.2.1)	0	0	0	0	0	WT	WT	WT	WT	WT	WT	WT	WT	WT	WT	WT	WT	WT	WT	WT	WT	WT	WT
3156/04	ERR553047	none	Euro-American Superlineage	Euro-American(4.1)	1	1	0	0	0	Lys43Arg (AAG/AGG)	Lys43Arg (AAG/AGG)	Lys43Arg	WT	WT	WT	Ser315Thr (AGC/ACC)	Ser315Thr (AGC/ACC)	WT	WT	WT	WT	WT	WT	WT	WT	WT	WT
3158/04	ERR552553	Sierra Leone-2	Euro-American Superlineage	Euro-American(4.8)	0	0	0	0	0	WT	WT	WT	WT	WT	WT	WT	WT	WT	WT	WT	WT	WT	WT	WT	WT	WT	WT
3160/04	ERR552267	West African 2	West African 2	West African 2	0	0	0	0	0	WT	WT	WT	Ala205Ala (GCA/GCG) phylo	Ala205Ala (GCA/GCG) phylo	Ala205Ala	WT	WT	WT	WT	WT	WT	WT	WT	WT	WT	WT	WT
3491/04	ERR552800	EAI	EAI	Indo-Oceanic(1.1.1)	0	0	0	0	0	WT	WT	WT	Val110Val (GTG/GTT) phylo; Ala205Ala (GCA/GCG) phylo	Val110Val (GTG/GTT) phylo; Ala205Ala (GCA/GCG) phylo	Ala205Ala	WT	WT	WT	WT	WT	WT	WT	WT	WT	WT	WT	WT
3494/04	ERR551566	West African 1	West African 1	West African 1	0	0	0	0	0	WT	WT	WT	Ala205Ala (GCA/GCG) phylo	Ala205Ala (GCA/GCG) phylo	Val110Val;Ala205Ala	WT	WT	WT	WT	WT	WT	WT	WT	WT	WT	WT	WT
3496/04	ERR552836	Haarlem	Haarlem	Euro-American(4.1.2.1)	0	0	0	0	0	WT	WT	WT	WT	WT	WT	WT	WT	WT	WT	WT	WT	WT	WT	WT	WT	WT	WT
3497/04	ERR552523	none	Euro-American Superlineage	Euro-American(4.8)	0	0	0	0	0	WT	WT	WT	WT	WT	WT	WT	WT	WT	WT	WT	WT	WT	WT	WT	WT	WT	WT
3734/04	ERR553371	Cameroon	Cameroon	Euro-American(4.6.2.2)	0	0	0	0	0	WT	WT	WT	WT	WT	WT	WT	WT	WT	WT	WT	WT	WT	WT	WT	WT	WT	WT
3736/04	ERR551569	Sierra Leone-1	Euro-American Superlineage	Euro-American(4.1)	1	1	0	0	1	WT	WT	WT	34: GC/C (1bp-deletion)	34: GC/C (1bp-deletion)	33: Gc/C(1bp deletion)	WT	WT	WT	Leu430Pro (CTG/CCG)	Leu430Pro (CTG/CCG)	Leu430Pro	WT	WT	WT	minus 11 (A/G)	minus 11 (A/G)	minus 11 (A/G)
3859/03	ERR551193	none	Euro-American Superlineage	Euro-American(4.1)	1	0	0	0	0	WT	WT	WT	Gly34Ala (GGG/GCG)	Gly34Ala (GGG/GCG)	Gly34Ala	WT	WT	WT	WT	WT	WT	WT	WT	WT	WT	WT	WT
3861/03	ERR551848	none	Euro-American Superlineage	Euro-American(4.9)	1	0	0	0	0	WT	WT	WT	14: CG/C (1bp-deletion)	14: CG/C (1bp-deletion)	14: CG/C	WT	WT	WT	WT	WT	WT	WT	WT	WT	WT	WT	WT
3865/03	ERR551197	LAM	LAM	Euro-American(4.3.3)	0	0	0	0	0	WT	WT	WT	Leu16Arg (CTT/CGT) phylo	Leu16Arg (CTT/CGT) phylo	Leu16Arg	WT	WT	WT	WT	WT	WT	WT	WT	WT	WT	WT	WT
4139/04	ERR551070	West African 2	West African 2	West African 2	1	1	0	0	1	Lys43Arg (AAG/AGG)	Lys43Arg (AAG/AGG)	Lys43Arg	Ala205Ala (GCA/GCG) phylo	Ala205Ala (GCA/GCG) phylo	Ala205Ala	Ser315Thr (AGC/ACC)	Ser315Thr (AGC/ACC)	Ser315Thr	WT	WT	WT	WT	WT	WT	64:TAT/TATA (1bp-insertion)	64:TAT/TATA (1bp-insertion)	65: (1bp-Insertion)
4145/04	ERR552082	LAM	LAM	Euro-American(4.3.3)	0	0	0	0	0	WT	WT	WT	Leu16Arg (CTT/CGT) phylo	Leu16Arg (CTT/CGT) phylo	Leu16Arg	WT	WT	WT	WT	WT	WT	WT	WT	WT	WT	WT	WT
4148/04	ERR551126	Haarlem	Haarlem	Euro-American(4.1.2.1)	1	1	1	1	1	Lys88Arg (AAG/AGG)	Lys88Arg (AAG/AGG)	Lys88Arg	WT	WT	WT	Ser315Thr (AGC/ACC)	Ser315Thr (AGC/ACC)	Ser315Thr	Ser450Leu (TCG/TTG)	Ser450Leu (TCG/TTG)	Ser450Leu	Met306Ile (ATG/ATC)	Met306Ile (ATG/ATC)	Met306Ile	Ile5Ile+Thr (ATC/ATC+ACC)	Ile5Ile+Thr (ATC/ATC+ACC)	Ile5Thr
420/04	ERR550729	Sierra Leone-1	Euro-American Superlineage	Euro-American(4.1)	1	0	0	0	0	WT	WT		WT	WT	WT	WT	WT	WT	WT	Leu452Pro (CTG/CCG)	Leu430Pro	WT	WT	WT	WT	WT	WT
421/04	ERR552247	West African 2	West African 2	West African 2	0	0	0	0	0	WT	WT	WT	Ala205Ala (GCA/GCG) phylo	Ala205Ala (GCA/GCG) phylo	Ala205Ala	WT	WT	WT	WT	WT	WT	WT	WT	WT	WT	WT	WT
423/04	ERR553132	Haarlem	Haarlem	Euro-American	1	1	1	0	1	Lys88Arg (AAG/AGG)	Lys88Arg (AAG/AGG)	Lys88Arg	WT	WT	WT	Ser315Thr (AGC/ACC)	Ser315Thr (AGC/ACC)	Ser315Thr	Leu452Pro (CTG/CCG)	Leu452Pro (CTG/CCG)	Leu452Pro	WT	WT	WT	WT	WT	WT
4514/03	ERR553166	Haarlem	Haarlem	Euro-American(4.1.2.1)	1	1	0	0	0	Lys88Arg (AAG/AGG)	Lys88Arg (AAG/AGG)	Lys88Arg	WT	WT	WT	Ser315Thr (AGC/ACC)	Ser315Thr (AGC/ACC)	Ser315Thr	WT	WT	WT	Gln497Lys (CAG/AAG)	Gln497Lys (CAG/AAG)	Gln497Lys	WT	WT	WT
4516/03	ERR551725	X	Euro-American Superlineage	Euro-American(4.1.1.1)	0	0	0	0	0	WT	WT		WT	WT	WT	WT	WT	WT	WT	WT	WT	WT	WT	WT	WT	WT	WT
4518/03	ERR551620	West African 1	West African 1	West African 1	1	1	0	1	1	Lys88Arg (AAG/AGG)	Lys88Arg (AAG/AGG)	Lys88Arg	Ala205Ala (GCA/GCG) phylo	Ala205Ala (GCA/GCG) phylo	Ala205Ala	Arg463Leu (CGG/CTG) phylo	Arg463Leu (CGG/CTG) phylo	Arg463Leu	Asp435Tyr (GAC/TAC)	Asp435Tyr (GAC/TAC)	Asp435Tyr	Met306Ile (ATG/ATA)	Met306Ile (ATG/ATA)	Met306Ile	143: gccagacggc (10bp-insertion)	143: gccagacggc (10bp-insertion)	140: (10bp-insertion)
4523/03	ERR551924	LAM	LAM	Euro-American(4.3.3)	1	0	0	0	0	WT	WT	WT	Leu16Arg (CTT/CGT) phylo; Ala200Glu (GCG/GAG)	Leu16Arg (CTT/CGT) phylo; Ala200Glu (GCG/GAG)	Leu16Arg;Ala200Glu	WT	WT	WT	WT	WT	WT	WT	WT	WT	WT	WT	WT
4712/04	ERR551089	West African 2	West African 2	West African 2	0	0	0	0	0	WT	WT	WT	Ala205Ala (GCA/GCG) phylo	Ala205Ala (GCA/GCG) phylo	Ala205Ala	WT	WT	WT	WT	WT	WT	WT	WT	WT	WT	WT	WT
4714/04	ERR553145	S	S	Euro-American(4.4.1.1)	0	0	0	0	0	WT	WT	WT	WT	WT	WT	WT	WT	WT	WT	WT	WT	WT	WT	WT	WT	WT	WT
4717/04	ERR553258	EAI	EAI	Indo-Oceanic(1.1.1)	0	0	0	0	0	WT	WT	WT	Val110Val (GTG/GTT) phylo; Ala205Ala (GCA/GCG) phylo	Val110Val (GTG/GTT) phylo; Ala205Ala (GCA/GCG) phylo	Val110Val;Ala205Ala	WT	WT	WT	WT	WT	WT	WT	WT	WT	WT	WT	WT
4724/03	ERR552658	Beijing	Beijing	East Asian(2.2.1)	1	1	1	1	0	Lys43Arg (AAG/AGG)	Lys43Arg (AAG/AGG)	Lys43Arg	Gly92Asp (GAA/GAC) phylo; Ala205Ala (GCA/GCG) phylo	Gly92Asp (GAA/GAC) phylo; Ala205Ala (GCA/GCG) phylo	Gly92Asp; Ala205Ala	Ser315Thr (AGC/ACC)	Ser315Thr (AGC/ACC)	Ser315Thr	His445Arg (CAC/CGC)	His445Arg (CAC/CGC)	His445Arg	His1002Arg (CAG/CGC)	His1002Arg (CAG/CGC)	His1002Arg	Thr47Ala (ACC/GCC)	Thr47Ala (ACC/GCC)	Thr47Ala
4779/04	ERR552922	Sierra Leone-2	Euro-American Superlineage	Euro-American(4.8)	1	0	0	0	0	WT	WT	WT	Leu91Pro (CTA/CCA)	Leu91Pro (CTA/CCA)	Leu91Pro	WT	WT	WT	WT	WT	WT	WT	WT	WT	WT	WT	WT
4781/04	ERR551038	Haarlem	Haarlem	Euro-American(4.1.2.1)	0	1	0	0	0	WT	WT	WT	WT	WT	WT	Ser315Thr (AGC/ACC)	Ser315Thr (AGC/ACC)	Ser315Thr	WT	WT	WT	WT	WT	WT	WT	WT	WT
4783/04	ERR550964	Cameroon	Cameroon	Euro-American(4.6.2.2)	0	0	0	0	0	WT	WT	WT	WT	WT	WT	WT	WT	WT	WT	WT	WT	WT	WT	WT	WT	WT	WT
4785/04	ERR552095	Haarlem	Haarlem	Euro-American(4.1.2.1)	0	0	0	0	0	WT	WT	WT	WT	WT	WT	WT	WT	WT	WT	WT	WT	WT	WT	WT	WT	WT	WT
5248/04	ERR551998	none	Euro-American Superlineage	Euro-American(4.1.1.3)	1	0	0	0	0	WT	WT	WT	Ala138Val (GCG/GTG)	Ala138Val (GCG/GTG)	Ala138Val	WT	WT	WT	WT	WT	WT	WT	WT	WT	WT	WT	WT
5253/04	ERR551857	West African 2	West African 2	West African 2	0	0	0	0	0	WT	WT	WT	Ala205Ala (GCA/GCG) phylo	Ala205Ala (GCA/GCG) phylo	Ala205Ala	WT	WT	WT	WT	WT	WT	WT	WT	WT	WT	WT	WT
5468/03	ERR550832	LAM	LAM	Euro-American(4.3.3)	0	0	0	0	0	WT	WT	WT	Leu16Arg (CTT/CGT) phylo	Leu16Arg (CTT/CGT) phylo	Leu16Arg	WT	WT	WT	WT	WT	WT	WT	WT	WT	WT	WT	WT
5472/03	ERR553386	Sierra Leone-2	Euro-American Superlineage	Euro-American(4.8)	1	0	0	0	0	WT	WT	WT	Val65Gly (GTC/GGC)	Val65Gly (GTC/GGC)	Val65Gly	WT	WT	WT	Leu452Pro (CTG/CCG)	Leu452Pro (CTG/CCG)	Leu452Pro	WT	WT	WT	WT	WT	WT
5685/04	ERR552935	Sierra Leone-2	Euro-American Superlineage	Euro-American(4.8)	1	0	1	0	0	WT	WT	WT	Val88Ala (GTA/GCA)	Val88Ala (GTA/GCA)	Val88Ala	WT	WT	WT	His445Tyr (CAC/TAC)	His445Tyr (CAC/TAC)	His445Tyr	WT	WT	WT	WT	WT	WT
5687/04	ERR552728	Sierra Leone-2	Euro-American Superlineage	Euro-American(4.8)	0	0	0	0	0	WT	WT	WT	WT	WT	WT	WT	WT	WT	WT	WT	WT	WT	WT	WT	WT	WT	WT
5872/03	ERR551102	Ghana	Ghana	Euro-American(4.1)	0	0	0	0	0	WT	WT	WT	WT	WT	WT	WT	WT	WT	WT	WT	WT	WT	WT	WT	WT	WT	WT
6429/03	ERR552160	none	Euro-American Superlineage	Euro-American(4.1)	0	0	0	0	0	WT	WT	WT	WT	WT	WT	WT	WT	WT	WT	WT	WT	WT	WT	WT	WT	WT	WT
6435/03	ERR551419	West African 2	West African 2	West African 2	0	0	0	0	0	WT	WT	WT	Ala205Ala (GCA/GCG) phylo	Ala205Ala (GCA/GCG) phylo	Ala205Ala	WT	WT	WT	WT	WT	WT	WT	WT	WT	WT	WT	WT
6463/04	ERR550902	none	Euro-American Superlineage	Euro-American(4.8)	0	0	0	0	0	WT	WT	WT	WT	WT	WT	WT	WT	WT	WT	WT	WT	WT	WT	WT	WT	WT	WT
6467/04	ERR553369	Haarlem	Haarlem	Euro-American(4.1.2.1)	1	1	0	0	0	Lys88Arg (AAG/AGG)	Lys88Arg (AAG/AGG)	Lys88Arg	WT	WT	WT	Ser315Thr (AGC/ACC)	Ser315Thr (AGC/ACC)	Ser315Thr	WT	WT	WT	WT	WT	WT	WT	WT	WT
6637/04	ERR552094	EAI	EAI	Indo-Oceanic(1.1.1)	0	0	0	0	0	WT	WT	WT	Val110Val (GTG/GTT) phylo; Ala205Ala (GCA/GCG) phylo	Val110Val (GTG/GTT) phylo; Ala205Ala (GCA/GCG) phylo	Val110Val;Ala205Ala	WT	WT	WT	WT	WT	WT	WT	WT	WT	WT	WT	WT
6639/04	ERR552979	LAM	LAM	Euro-American(4.3.4.2)	1	1	1	1	0	WT	WT	WT	Leu16Arg (CTT/CGT) phylo	Leu16Arg (CTT/CGT) phylo	Leu16Arg	Ser315Thr (AGC/ACC); Gln471Arg (CAG/CGG)	Ser315Thr (AGC/ACC); Gln471Arg (CAG/CGG)	Ser315Thr; Gln471Arg	Ser450Leu (TCG/TTG)	Ser450Leu (TCG/TTG)	Ser450Leu	Met306Met+Ile (ATG/ATG+ATA)	Met306Ile (ATG/ATA); Met306Val (ATG/GTG)	Met30Ile; Met306Val	WT	WT	WT
6640/04	ERR552647	none	Haarlem	Euro-American(4.1.2.1)	0	0	0	0	0	WT	WT	WT	WT	WT	WT	WT	WT	WT	WT	WT	WT	WT	WT	WT	WT	WT	WT
6769/04	ERR550942	West African 2	West African 2	West African 2	0	0	0	0	0	WT	WT	WT	Ala205Ala (GCA/GCG) phylo	Ala205Ala (GCA/GCG) phylo	Ala205Ala	WT	WT	WT	WT	WT	WT	WT	WT	WT	WT	WT	WT
6771/04	ERR553172	S	S	Euro-American(4.4.1.1)	0	1	0	0	0	WT	WT	WT	WT	WT	WT	WT	WT	WT	WT	WT	WT	WT	WT	WT	WT	WT	WT
6775/04	ERR550712	West African 2	West African 2	West African 2	0	0	0	0	0	WT	WT	WT	Ala205Ala (GCA/GCG) phylo	Ala205Ala (GCA/GCG) phylo	Ala205Ala	WT	WT	WT	WT	WT	WT	WT	WT	WT	WT	WT	WT
6892/04	ERR551915	West African 2	West African 2	West African 2	0	0	0	0	0	WT	WT	WT	Ala205Ala (GCA/GCG) phylo	Ala205Ala (GCA/GCG) phylo	Ala205Ala	WT	WT	WT	WT	WT	WT	WT	WT	WT	WT	WT	WT
6895/04	ERR550994	EAI	EAI	Indo-Oceanic(1.1.1)	0	0	0	0	0	WT	WT	WT	Val110Val (GTG/GTT) phylo; Ala205Ala (GCA/GCG) phylo	Val110Val (GTG/GTT) phylo; Ala205Ala (GCA/GCG) phylo	Val110Val;Ala205Ala	WT	WT	WT	WT	WT	WT	WT	WT	WT	WT	WT	WT
6897/04	ERR552261	West African 1	West African 1	West Africa 1	1	0	0	0	0	Lys88Arg (AAG/AGG)	Lys88Arg (AAG/AGG)	Lys88Arg	Ala205Ala (GCA/GCG) phylo	Ala205Ala (GCA/GCG) phylo	Ala205Ala	WT	WT	WT	WT	WT	WT	WT	WT	WT	WT	WT	WT
7000/03	ERR553032	LAM	LAM	Euro-American(4.3.4.2)	0	0	0	0	0	WT	WT	WT	Leu16Arg (CTT/CGT) phylo	Leu16Arg (CTT/CGT) phylo	Leu16Arg	WT	WT	WT	WT	WT	Asp634Gly	WT	WT	WT	WT	WT	WT
7135/04	ERR553037	Beijing	Beijing	East Asian(2.2.1)	1	1	1	1	0	Lys43Arg (AAG/AGG)	Lys43Arg (AAG/AGG)	Lys43Arg	Gly92Asp (GAA/GAC) phylo; Ala205Ala (GCA/GCG) phylo	Gly92Asp (GAA/GAC) phylo; Ala205Ala (GCA/GCG) phylo	Glu92Asp;Ala205Ala	Ser315Thr (AGC/ACC)	Ser315Thr (AGC/ACC)	Ser315Thr	His445Tyr (CAC/TAC)	His445Tyr (CAC/TAC)	His445Tyr	Met306Val (ATG/GTG)	Met306Val (ATG/GTG)	Met306Val	WT	WT	WT
7514/04	ERR550634	LAM	LAM	Euro-American(4.3.4.1)	0	0	1	0	0	WT	WT	WT	Leu16Arg (CTT/CGT) phylo	Leu16Arg (CTT/CGT) phylo	Leu16Arg	WT	WT	WT	Ser450Leu (TCG/TTG)	Ser450Leu (TCG/TTG)	Ser450Leu	WT	WT	WT	WT	WT	WT
7516/04	ERR551176	LAM	LAM	Euro-American(4.3)	0	0	0	0	0	WT	WT	WT	Leu16Arg (CTT/CGT) phylo	Leu16Arg (CTT/CGT) phylo	Leu16Arg	WT	WT	WT	WT	WT	WT	WT	WT	WT	WT	WT	WT
7517/04	ERR552411	none	Euro-American Superlineage	Euro-American(4.1.1.3)	1	0	0	0	0	WT	WT	WT	Gly69Asp (GGT/GAT)	Gly69Asp (GGT/GAT)	Gly69Asp	WT	WT	WT	WT	WT	WT	WT	WT	WT	WT	WT	WT
7520/04	ERR553024	LAM	LAM	Euro-American(4.3.3)	0	1	0	0	0	WT	WT	WT	Leu16Arg (CTT/CGT) phylo; Ala161Ala (GCC/GCG) phylo	Leu16Arg (CTT/CGT) phylo; Ala161Ala (GCC/GCG) phylo	Leu16Arg;Ala161Ala	Ser315Thr (AGC/ACC)	Ser315Thr (AGC/ACC)	Ser315Thr	WT	WT	WT	WT	WT	WT	WT	WT	WT
7538/03	ERR552282	X	Euro-American Superlineage	Euro-American(4.1.1.3)	1	0	0	0	0	WT	WT	WT	Gly69Asp (GGT/GAT)	Gly69Asp (GGT/GAT)	Gly69Asp	WT	WT	WT	WT	WT	WT	WT	WT	WT	WT	WT	WT
8082/03	ERR553347	Sierra Leone-1	Euro-American Superlineage	Euro-American(4.1)	0	1	0	0	0	WT	WT	WT	WT	WT	WT	WT	WT	WT	WT	WT	WT	WT	WT	WT	WT	WT	WT
8864/03	ERR553000	West African 2	West African 2	West African 2	1	1	1	1	0	Lys43Arg (AAG/AGG)	Lys43Arg (AAG/AGG)	Lys43Arg	Ala205Ala (GCA/GCG) phylo	Ala205Ala (GCA/GCG) phylo	Ala205Ala	Ser315Thr (AGC/ACC)	Ser315Thr (AGC/ACC)	Ser315Thr	His445Tyr (CAC/TAC)	His445Tyr (CAC/TAC)	His445Tyr	Met306Ile (ATG/ATA)	Met306Ile (ATG/ATA)	Met306Ile	Pro62Pro+Ser (CCG/CCG+TCG)	Pro62Pro+Ser (CCG/CCG+TCG)	Pro62Ser
8867/03	ERR551118	West African 2	West African 2	West African 2	0	1	0	0	0	WT	WT	WT	Ala205Ala (GCA/GCG) phylo	Ala205Ala (GCA/GCG) phylo	Ala205Ala	Trp300Cys (TGG/TGC)	Trp300Cys (TGG/TGC)	Trp300Cys	WT	WT	WT	WT	Met306Ile (ATG/ATA)	Met306Ile	WT	WT	WT
8868/03	ERR552427	West African 1	West African 1	West African 1	0	1	0	0	1	WT	WT	WT	Ala205Ala (GCA/GCG) phylo	Ala205Ala (GCA/GCG) phylo	Ala205Ala	Arg463Leu (CGG/CTG)	Arg463Leu (CGG/CTG)	Arg463Leu	WT	WT	WT	Gly406Ala (GGC/GCC)	Gly406Ala (GGC/GCC)	Gly406Asp	WT	Val180Phe (GTCTTC)	Val180Phe

## Sheet: Lineage analysis summary
Lineages	# of strains inferred by Conventional genotyping	# of strains inferred by PhyResSE	# of strains inferred by the Unified pipeline
Indo-Oceanic (Lineage 1)	4	4	4
East-Asian (Lineage 2)	3	3	3
East-African-Indian(Lineage 3)	0	0	0
Euro-American (Lineage4)	56	67	67
West African1 (Lineage 5)	5	5	5
West African2 (Lineage 6)	11	11	11
Ethiopian (Lineage 7)	0	0	0
None	11	0	0

## Sheet: Loci of Interest
H37Rv gene	start	stop	type	Rv number	coding strand	associated antibiotic resistance	comment	length
gyrB upstream	4998	5239	intergenic		forward	moxifloxacin, gatifloxacin, ofloxacin, levofloxacin		242
gyrB	5240	7267	CDS	Rv0005	forward	moxifloxacin, gatifloxacin, ofloxacin, levofloxacin		2028
gyrA upstream	7268	7301	intergenic		forward	moxifloxacin, gatifloxacin, ofloxacin, levofloxacin		34
gyrA	7302	9818	CDS	Rv0006	forward	moxifloxacin, gatifloxacin, ofloxacin, levofloxacin		2517
pbpA	18759	20234	CDS	Rv0016c	reverse	beta-lactams		1476
ponA1 upstream	53245	53662	intergenic		forward	rifampicin, rifabutin, beta-lactams		418
ponA1	53663	55699	CDS	Rv0050	forward	rifampicin, rifabutin, beta-lactams		2037
ldtA	140267	141022	CDS	Rv0116c	reverse	beta-lactams		756
ldtA upstream	141023	141199	intergenic		reverse	beta-lactams		177
ldtE upstream	223531	223563	intergenic		forward	beta-lactams		33
ldtE	223564	224664	CDS	Rv0192	forward	beta-lactams		1101
inbR	330933	331658	CDS	Rv0275c	reverse	isoniazid		726
inbR upstream	331659	331747	intergenic		reverse	isoniazid		89
fgd1 upstream	490706	490782	intergenic		forward	delamanid, PA-824		77
fgd1	490783	491793	CDS	Rv0407	forward	delamanid, PA-824		1011
lprQ upstream	571649	571709	intergenic		forward	beta-lactams		61
lprQ	571710	573065	CDS	Rv0483	forward	beta-lactams		1356
mshA upstream	575301	575347	intergenic		forward	isoniazid, ethionamide, prothionamide		47
mshA	575348	576790	CDS	Rv0486	forward	isoniazid, ethionamide, prothionamide		1443
Rv0565c	656010	657470	CDS	Rv0565c	reverse	ethionamide, prothionamide	alternative activator for Eto/Pto or compensates for EthA deficit	1461
Rv0565c upstream	657471	657547	intergenic		reverse	ethionamide, prothionamide		77
hadA upstream	731880	731929	intergenic		forward	thioacetazone		50
hadA,hadB,hadC	731930	733325	CDS	Rv0635, Rv0636, Rv0637	forward	thioacetazone		1396
mmaA4	736298	737203	CDS	Rv0642c	reverse	thioacetazone		906
mmaA4 upstream	737204	737267	intergenic		reverse	thioacetazone		64
mmaA3	737268	738149	CDS	Rv0643c	reverse	isoniazid, ethionamide, prothionamide		882
mmaA3 upstream	738150	738296	intergenic		reverse	isoniazid, ethionamide, prothionamide		147
mmaA2	738297	739160	CDS	Rv0644c	reverse	thioacetazone		864
mmaA2 upstream	739161	739326	intergenic		reverse	thioacetazone		166
rpoB upstream	759310	759806	intergenic		forward	rifampicin, rifabutin		497
rpoB	759807	763325	CDS	Rv0667	forward	rifampicin, rifabutin		3519
rpoC upstream	763326	763369	intergenic		forward	compensates for rpoB mutations		44
rpoC	763370	767320	CDS	Rv0668	forward	compensates for rpoB mutations		3951
mmpL5,mmpS5	775586	778905	CDS	Rv0676c	reverse	bedaquiline, clofazimine		3320
mmpR upstream	778906	778989	intergenic		forward	bedaquiline, clofazimine	mmpS5-mmpR intergenic	84
mmpR	778990	779487	CDS	Rv0678	forward	bedaquiline, clofazimine		498
rpsL upstream	781312	781559	intergenic		forward	streptomycin		248
rpsL	781560	781934	CDS	Rv0682	forward	streptomycin		375
rplC upstream	800793	800808	intergenic		forward	linezolid		16
rplC	800809	801462	CDS	Rv0701	forward	linezolid		654
rpfB upstream	1127884	1128090	intergenic		forward	clarithromycin		207
rpfB, ksgA	1128091	1130105	CDS	Rv1009, Rv1010	forward	clarithromycin		2015
mshB upstream	1300125	1300303	intergenic		forward	isoniazid		179
mshB	1300304	1301215	CDS	Rv1170	forward	isoniazid		912
fbiC upstream	1302682	1302930	intergenic		forward	delamanid, PA-824		249
fbiC	1302931	1305501	CDS	Rv1173	forward	delamanid, PA-824		2571
sigI upstream	1332011	1332091	intergenic		forward	isoniazid		81
sigI	1332092	1332964	CDS	Rv1189	forward	isoniazid		873
folP2 upstream	1351126	1351190	intergenic		forward	co-trimoxazole		65
folP2	1351191	1352147	CDS	Rv1207	forward	co-trimoxazole		957
tap	1406081	1407340	CDS	Rv1258c	reverse	streptomycin, PAS		1260
tap upstream	1407341	1408238	CDS	Rv1259	reverse	streptomycin, PAS	tap upstream region covers udgB CDS	898
embR	1416181	1417347	CDS	Rv1267c	reverse	ethambutol		1167
embR upstream	1417348	1417657	intergenic		reverse	ethambutol		310
atpE upstream	1460997	1461044	intergenic		forward	bedaquiline		48
atpE	1461045	1461290	CDS	Rv1305	forward	bedaquiline		246
rrs upstream	1471743	1471845	intergenic		forward	streptomycin, amikacin, kanamycin, capreomycin		103
rrs	1471846	1473382	rRNA	Rvnr01	forward	streptomycin, amikacin, kanamycin, capreomycin		1537
rrl upstream	1473383	1473657	intergenic		forward	linezolid, capreomycin, clarithromycin		275
rrl	1473658	1476795	rRNA	Rvnr02	forward	linezolid, capreomycin, clarithromycin		3138
ldtD upstream	1611271	1611433	intergenic		forward	beta-lactams		163
ldtD	1611434	1612249	CDS	Rv1433	forward	beta-lactams		816
fabG1 upstream	1673300	1673439	intergenic		forward	isoniazid, ethionamide, prothionamide		140
fabG1	1673440	1674183	CDS	Rv1483	forward	isoniazid, ethionamide, prothionamide		744
inhA upstream	1674184	1674201	intergenic		forward	isoniazid, ethionamide, prothionamide		18
inhA	1674202	1675011	CDS	Rv1484	forward	isoniazid, ethionamide, prothionamide		810
pykA upstream	1816082	1816188	intergenic		forward	cycloserine		107
pykA	1816189	1817607	CDS	Rv1617	forward	cycloserine		1419
rpsA upstream	1833380	1833541	intergenic		forward	pyrazinamide		162
rpsA	1833542	1834987	CDS	Rv1630	forward	pyrazinamide		1446
tlyA	1917940	1918746	CDS	Rv1694	forward	capreomycin		807
cycA	1929786	1931456	CDS	Rv1704c	reverse	cycloserine		1671
cycA upstream	1931457	1932654	intergenic		reverse	cycloserine	cycA TSS covers PPE22 CDS	1198
eccB5 upstream	2017477	2017739	intergenic		forward	moxifloxacin, gatifloxacin, ofloxacin, levofloxacin		263
eccB5,eccC5	2017740	2023432	CDS	Rv1782,Rv1783	forward	moxifloxacin, gatifloxacin, ofloxacin, levofloxacin		5693
ndh	2101651	2103042	CDS	Rv1854c	reverse	isoniazid, ethionamide, prothionamide, clofazimine, thioridazine		1392
ndh upstream	2103043	2103183	intergenic		reverse	isoniazid, ethionamide, prothionamide, clofazimine, thioridazine		141
katG	2153889	2156111	CDS	Rv1908c	reverse	isoniazid		2223
katG upstream	2156112	2156148	intergenic		reverse	isoniazid		37
furA	2156149	2156592	CDS	Rv1909c	reverse	isoniazid		444
furA upstream	2156593	2156705	intergenic		reverse	isoniazid		113
Rv1979c	2221719	2223164	CDS	Rv1979c	reverse	bedaquiline, clofazimine		1446
Rv1979c upstream	2223165	2223342	intergenic		reverse	bedaquiline, clofazimine		178
erm(37) upstream	2231455	2231679	intergenic		forward	clarithromycin		225
erm(37)	2231680	2232219	CDS	Rv1988	forward	clarithromycin		540
pncA	2288681	2289241	CDS	Rv2043c	reverse	pyrazinamide		561
pncA upstream	2289242	2289281	intergenic		reverse	pyrazinamide		40
blaC	2325886	2326809	CDS	Rv2068c	reverse	beta-lactams		924
blaC upstream	2326810	2326943	intergenic		reverse	beta-lactams		134
mshC	2391215	2392459	CDS	Rv2130c	reverse	isoniazid, ethionamide, prothionamide		1245
mshC upstream	2392460	2392516	intergenic		reverse	isoniazid, ethionamide, prothionamide		57
kasA	2518115	2519365	CDS	Rv2245	forward	isoniazid		1251
eis	2714124	2715332	CDS	Rv2416c	reverse	kanamycin		1209
eis upstream	2715333	2715471	intergenic		reverse	kanamycin		139
ahpC upstream	2726088	2726192	intergenic		forward	compensates for KatG deficit		105
ahpC	2726193	2726780	CDS	Rv2428	forward	compensates for KatG deficit		588
folC	2746135	2747598	CDS	Rv2447c	reverse	PAS		1464
ldtB	2834109	2835335	CDS	Rv2518c	reverse	beta-lactams		1227
ldtB upstream	2835336	2835493	intergenic		reverse	beta-lactams		158
pepQ	2859300	2860418	CDS	Rv2535c	reverse	bedaquiline, clofazimine		1119
pepQ upstream	2860419	2860451	intergenic		reverse	bedaquiline, clofazimine		33
Rv2671 upstream	2985731	2986838	CDS	Rv2670c	forward	PAS	Rv2671 upstream region covers Rv2670c CDS	1108
Rv2671	2986839	2987615	CDS	Rv2671	forward	PAS		777
Rv2731	3043026	3044378	CDS	Rv2731	forward	pyrazinamide		1353
thyX	3067193	3067945	CDS	Rv2754c	reverse	compensates for ThyA deficit		753
thyX upstream	3067946	3068188	intergenic		reverse	compensates for ThyA deficit		243
dfrA	3073130	3073609	CDS	Rv2763c	reverse	PAS, co-trimoxazole		480
dfrA upstream	3073610	3073679	intergenic		reverse	PAS, co-trimoxazole		70
thyA	3073680	3074471	CDS	Rv2764c	reverse	PAS		792
thyA upstream	3074472	3074635	intergenic		reverse	PAS		164
ald upstream	3086755	3086819	intergenic		forward	cycloserine		65
ald	3086820	3087935	CDS	Rv2780	forward	cycloserine		1116
gpsI	3090339	3092597	CDS	Rv2783c	reverse	pyrazinamide		2259
gpsI upstream	3092598	3092950	intergenic		reverse	pyrazinamide		353
dacB2 upstream	3218271	3218338	CDS		forward	beta-lactams		68
dacB2	3218339	3219214	CDS	Rv2911	forward	beta-lactams		876
ddlA	3336796	3337917	CDS	Rv2981c	reverse	cycloserine		1122
ddlA upstream	3337918	3337994	intergenic		reverse	cycloserine		77
serB2	3401933	3403162	CDS	Rv3042c	reverse	clofazimine		1230
serB2 upstream	3403163	3403199	intergenic		reverse	clofazimine		37
mymA upstream	3448427	3448503	intergenic		forward	isoniazid, ethionamide, prothionamide		77
mymA	3448504	3449991	CDS	Rv3083	forward	isoniazid, ethionamide, prothionamide		1488
Rv3169	3537238	3538362	CDS	Rv3169	forward	pyrazinamide		1125
whiB7	3568401	3568679	CDS	Rv3197A	reverse	streptomycin, kanamycin, clarithromycin, PAS		279
whiB7 upstream	3568680	3569108	intergenic		reverse	streptomycin, kanamycin, clarithromycin, PAS		429
nudC	3571602	3572543	CDS	Rv3199c	reverse	isoniazid, ethionamide, prothionamide		942
nudC upstream	3572544	3572601	intergenic		reverse	isoniazid, ethionamide, prothionamide		58
fbiA upstream	3640142	3640542	intergenic		forward	delamanid, PA-824		401
fbiA,B	3640543	3642881	CDS	Rv3261,Rv3262	forward	delamanid, PA-824		2339
alr	3840194	3841348	CDS	Rv3423c	reverse	cycloserine		1155
alr upstream	3841349	3841713	intergenic		reverse	cycloserine		365
rpoA	3877464	3878507	CDS	Rv3457c	reverse	compensates for rpoB mutations		1044
rpoA upstream	3878508	3878658	intergenic		reverse	compensates for rpoB mutations		151
ddn upstream	3986733	3986843	intergenic		forward	delamanid, PA-824		111
ddn	3986844	3987299	CDS	Rv3547	forward	delamanid, PA-824		456
nat (nhoA)	4007331	4008182	CDS	Rv3566c	reverse	isoniazid, PAS		852
nat upstream	4008183	4008433	CDS	Rv3566A	reverse	isoniazid, PAS	nat upstream region covers Rv3566A CDS	251
panD	4043862	4044281	CDS	Rv3601c	reverse	pyrazinamide		420
folP1	4049138	4049980	CDS	Rv3608c	reverse	PAS, co-trimoxazole		843
folP1 upstream	4049981	4050585	CDS	Rv3609c	reverse	PAS, co-trimoxazole	folP1 upstream region covers folE CDS	605
aftA,embC	4237932	4243147	CDS	Rv3792,Rv3793	forward	ethambutol		5216
embA upstream	4243148	4243232	intergenic		forward	ethambutol	increases also embB transcription	85
embA,embB	4243233	4249810	CDS	Rv3794,Rv3795	forward	ethambutol		6578
ubiA	4268925	4269833	CDS	Rv3806c	reverse	ethambutol		909
ubiA upstream	4269834	4269839	intergenic		reverse	ethambutol		6
ethA	4326004	4327473	CDS	Rv3854c	reverse	ethionamide, prothionamide, thioacetazone		1470
ethA upstream	4327474	4327548	intergenic		reverse	ethionamide, prothionamide, thioacetazone	ethA-ethR intergenic	75
ethR	4327549	4328199	CDS	Rv3855	forward	ethionamide, prothionamide, thioacetazone		651
gidB	4407528	4408202	CDS	Rv3919c	reverse	streptomycin		675
gidB upstream	4408203	4408333	intergenic		reverse	streptomycin		131
ppsA upstream	3243697	3245444	CDS		forward	pyrazinamide		1748
ppsA	3245445	3251075	CDS	Rv2931	forward	pyrazinamide		5631
ppsB	3251072	3255688	CDS	Rv2932	forward	pyrazinamide		4617
ppsC	3255685	3262251	CDS	Rv2933	forward	pyrazinamide		6567
ppsD	3262248	3267731	CDS	Rv2934	forward	pyrazinamide		5484
mas	3276380	3282715	CDS	Rv2940c	reverse	pyrazinamide		6336
mas upstream	3282716	3283334	intergenic		reverse	pyrazinamide		619
Rv0191 upstream	222162	222288	intergenic		forward	pyrazinamide		127
Rv0191	222289	223530	CDS	Rv0191	forward	pyrazinamide		1242
Rv1667c	1893577	1894230	CDS	Rv1667c	reverse	pyrazinamide		654
Rv1667c upstream	1894231	1895342	CDS		reverse	pyrazinamide		1112
Rv3008 upstream	3366451	3366643	intergenic		forward	pyrazinamide		193
Rv3008	3366644	3367267	CDS	Rv3008	forward	pyrazinamide		624
proZ	4201894	4202613	CDS	Rv3756c	reverse	pyrazinamide		720
proZ upstream	4202614	4203299	CDS		reverse	pyrazinamide		686
clpC1 (clpC)	4038158	4040704	CDS	Rv3596c	reverse	pyrazinamide		2547
clpC1 upstream	4040705	4040878	intergenic		reverse	pyrazinamide		174
atpC upstream	1467302	1467314	intergenic		forward	bedaquiline		13
atpC	1467315	1467680	CDS	Rv1311	forward	bedaquiline		366
crfA upstream	2718173	2718664	CDS		forward	beta-lactams		492
crfA	2718665	2719060	new ORF	n.a.	forward	beta-lactams	please note that this gene does not exist in the current annotation of H37Rv. This new gene overlaps with nadD and the nadD-Rv2423 inter-genic region. The start and stop of the gene shown here refer to NC_000962.3, which differs to the position in the H37Rv genome used in PMID:28069655 that describes this gene.	396
