# Supplementary material for: Integrating standardized whole genome sequence analysis with a global Mycobacterium tuberculosis antibiotic resistance knowledgebase
Source: Sci Rep. 2018 Oct 18;8:15382. doi: 10.1038/s41598-018-33731-1 (PMC6194142; doi:10.1038/s41598-018-33731-1)
Supplement: Supplementary file 3 — Supplementary Data 2 [file 41598_2018_33731_MOESM3_ESM.xlsx]

## Sheet: Mutations List
Drug	Loci	Mutation
AMIKACIN (AM)	rrs	1401A>G
AMIKACIN (AM)	rrs	1484G>T
CAPREOMYCIN (CM)	rrs	1401A>G
CAPREOMYCIN (CM)	rrs	1402C>T
CAPREOMYCIN (CM)	rrs	1484G>T
CAPREOMYCIN (CM)	tlyA	Asp174ins
CAPREOMYCIN (CM)	tlyA	Glu75Stop
CAPREOMYCIN (CM)	tlyA	His68ins
CAPREOMYCIN (CM)	tlyA	Leu218ins
CAPREOMYCIN (CM)	tlyA	Asn236Lys
CAPREOMYCIN (CM)	tlyA	Gln215Stop
CAPREOMYCIN (CM)	tlyA	Gln23del
CAPREOMYCIN (CM)	tlyA	Arg18Stop
CAPREOMYCIN (CM)	tlyA	Ser252ins
ETHAMBUTOL	embB	Met306Val
ETHAMBUTOL	embB	Met306Ile
ETHAMBUTOL	embB	Gln497Arg
ETHAMBUTOL	embB	Met306Leu
ISONIAZID (H)	katG	Ser315Asp
ISONIAZID (H)	katG	Ser315Thr
ISONIAZID (H)	fabG1 upstream	-15C>T
ISONIAZID (H)	fabG1 upstream	-8T>C
KANAMYCIN (KM)	eis	-14C>T
KANAMYCIN (KM)	eis	-10G>A
KANAMYCIN (KM)	rrs	1401A>G
KANAMYCIN (KM)	rrs	1402C>T
MOXIFLOXACIN (MFX)	gyrA	Ala90Val
MOXIFLOXACIN (MFX)	gyrA	Asp94Ala
MOXIFLOXACIN (MFX)	gyrA	Asp94Gly
MOXIFLOXACIN (MFX)	gyrA	Asp94sn
MOXIFLOXACIN (MFX)	gyrA	Asp94Tyr
MOXIFLOXACIN (MFX)	gyrA	Ser91Pro
OFLOXACIN/LEVOFLOXACIN (OFX/LFX)	gyrA	Ala90Val
OFLOXACIN/LEVOFLOXACIN (OFX/LFX)	gyrA	Asp94Ala
OFLOXACIN/LEVOFLOXACIN (OFX/LFX)	gyrA	Asp94Gly
OFLOXACIN/LEVOFLOXACIN (OFX/LFX)	gyrA	Asp94His
OFLOXACIN/LEVOFLOXACIN (OFX/LFX)	gyrA	Asp94Asn
OFLOXACIN/LEVOFLOXACIN (OFX/LFX)	gyrA	Asp94Tyr
OFLOXACIN/LEVOFLOXACIN (OFX/LFX)	gyrA	Gly88Cys
OFLOXACIN/LEVOFLOXACIN (OFX/LFX)	gyrA	Ser91Pro
OFLOXACIN/LEVOFLOXACIN (OFX/LFX)	gyrB	Ala504Val
PYRAZINAMIDE (Z)	pncA	-11A>G
PYRAZINAMIDE (Z)	pncA	Ala3Glu
PYRAZINAMIDE (Z)	pncA	Ala46Val
PYRAZINAMIDE (Z)	pncA	Cys14Arg (merged entry)
PYRAZINAMIDE (Z)	pncA	Cys14Stop
PYRAZINAMIDE (Z)	pncA	Cys72Arg
PYRAZINAMIDE (Z)	pncA	Cys72Stop
PYRAZINAMIDE (Z)	pncA	Asp12Ala
PYRAZINAMIDE (Z)	pncA	Asp12Asn
PYRAZINAMIDE (Z)	pncA	Asp49Glu
PYRAZINAMIDE (Z)	pncA	Asp63Glu
PYRAZINAMIDE (Z)	pncA	Asp8Glu
PYRAZINAMIDE (Z)	pncA	Glu111Stop
PYRAZINAMIDE (Z)	pncA	Glu127Stop
PYRAZINAMIDE (Z)	pncA	Glu37Stop
PYRAZINAMIDE (Z)	pncA	Glu91Stop
PYRAZINAMIDE (Z)	pncA	Phe94Leu
PYRAZINAMIDE (Z)	pncA	Phe94Ser
PYRAZINAMIDE (Z)	pncA	Gly108Arg
PYRAZINAMIDE (Z)	pncA	Gly108Stop
PYRAZINAMIDE (Z)	pncA	Gly122Stop
PYRAZINAMIDE (Z)	pncA	Gly97Asp
PYRAZINAMIDE (Z)	pncA	Gly97Ser
PYRAZINAMIDE (Z)	pncA	His51Gln
PYRAZINAMIDE (Z)	pncA	His57Asp (merged entry)
PYRAZINAMIDE (Z)	pncA	His57Arg
PYRAZINAMIDE (Z)	pncA	H57Tyr
PYRAZINAMIDE (Z)	pncA	His71Asp
PYRAZINAMIDE (Z)	pncA	His82Arg
PYRAZINAMIDE (Z)	pncA	Ile6Thr
PYRAZINAMIDE (Z)	pncA	indel - 117ins
PYRAZINAMIDE (Z)	pncA	indel - Gln122ins
PYRAZINAMIDE (Z)	pncA	indel - Ile133del
PYRAZINAMIDE (Z)	pncA	indel - Asp136ins
PYRAZINAMIDE (Z)	pncA	indel - Phe13ins
PYRAZINAMIDE (Z)	pncA	indel - Gln141ins
PYRAZINAMIDE (Z)	pncA	indel - Arg148ins (inframe)
PYRAZINAMIDE (Z)	pncA	indel - Gly150ins
PYRAZINAMIDE (Z)	pncA	indel - Leu151del
PYRAZINAMIDE (Z)	pncA	indel - 15ins
PYRAZINAMIDE (Z)	pncA	indel - 16ins
PYRAZINAMIDE (Z)	pncA	indel - Leu172del
PYRAZINAMIDE (Z)	pncA	indel - Leu172ins
PYRAZINAMIDE (Z)	pncA	indel - 2.5kb deletion
PYRAZINAMIDE (Z)	pncA	indel - 24 bp del after 88
PYRAZINAMIDE (Z)	pncA	indel - 29del
PYRAZINAMIDE (Z)	pncA	indel - 29ins
PYRAZINAMIDE (Z)	pncA	indel - 34ins
PYRAZINAMIDE (Z)	pncA	indel - 36del
PYRAZINAMIDE (Z)	pncA	indel - 36ins
PYRAZINAMIDE (Z)	pncA	indel - His43del
PYRAZINAMIDE (Z)	pncA	Indel - 5.3 kb del at 106
PYRAZINAMIDE (Z)	pncA	indel - 50del
PYRAZINAMIDE (Z)	pncA	indel - Ile5ins
PYRAZINAMIDE (Z)	pncA	indel - Pro62del
PYRAZINAMIDE (Z)	pncA	indel - Pro62ins
PYRAZINAMIDE (Z)	pncA	indel - Ser65ins
PYRAZINAMIDE (Z)	pncA	indel - 8 bp del at 382
PYRAZINAMIDE (Z)	pncA	indel - 8 bp del at start
PYRAZINAMIDE (Z)	pncA	indel - 80bp del (-11/69)
PYRAZINAMIDE (Z)	pncA	indel - Asp86del
PYRAZINAMIDE (Z)	pncA	indel - Asp86ins
PYRAZINAMIDE (Z)	pncA	indel - Lys96ins
PYRAZINAMIDE (Z)	pncA	indel - Gly97del
PYRAZINAMIDE (Z)	pncA	Indel - Ala102ins
PYRAZINAMIDE (Z)	pncA	indel - Ala140S+frameshift
PYRAZINAMIDE (Z)	pncA	indel - Ala152del
PYRAZINAMIDE (Z)	pncA	indel - Ala152ins
PYRAZINAMIDE (Z)	pncA	indel - Ala165ins
PYRAZINAMIDE (Z)	pncA	Indel - Ala171del
PYRAZINAMIDE (Z)	pncA	indel - Ala178del+S179del (inframe)
PYRAZINAMIDE (Z)	pncA	Indel - Ala20del
PYRAZINAMIDE (Z)	pncA	indel - Ala25del
PYRAZINAMIDE (Z)	pncA	indel - Ala26ins
PYRAZINAMIDE (Z)	pncA	indel - Ala46del
PYRAZINAMIDE (Z)	pncA	indel - Ala90ins
PYRAZINAMIDE (Z)	pncA	indel - Cys14del
PYRAZINAMIDE (Z)	pncA	Indel - Cys72ins
PYRAZINAMIDE (Z)	pncA	indel - Asp110ins
PYRAZINAMIDE (Z)	pncA	indel - Asp110del
PYRAZINAMIDE (Z)	pncA	indel - Asp126del
PYRAZINAMIDE (Z)	pncA	indel - Asp126ins
PYRAZINAMIDE (Z)	pncA	indel - Asp145ins
PYRAZINAMIDE (Z)	pncA	indel - Asp158ins
PYRAZINAMIDE (Z)	pncA	indel - Asp166ins
PYRAZINAMIDE (Z)	pncA	indel - Asp33del
PYRAZINAMIDE (Z)	pncA	indel - Asp53del
PYRAZINAMIDE (Z)	pncA	indel - Asp56ins
PYRAZINAMIDE (Z)	pncA	indel - Asp63ins
PYRAZINAMIDE (Z)	pncA	indel - deletion
PYRAZINAMIDE (Z)	pncA	indel - Glu111del
PYRAZINAMIDE (Z)	pncA	indel - Glu173del
PYRAZINAMIDE (Z)	pncA	indel - Glu174ins
PYRAZINAMIDE (Z)	pncA	indel - Glu91del
PYRAZINAMIDE (Z)	pncA	indel - entire gene deletion
PYRAZINAMIDE (Z)	pncA	indel - Phe106del
PYRAZINAMIDE (Z)	pncA	indel - Phe58del
PYRAZINAMIDE (Z)	pncA	indel - Phe94del
PYRAZINAMIDE (Z)	pncA	indel - Gly74ins
PYRAZINAMIDE (Z)	pncA	indel - frameshift IS6110 (ins)
PYRAZINAMIDE (Z)	pncA	indel - >200nt del
PYRAZINAMIDE (Z)	pncA	indel - Frameshift
PYRAZINAMIDE (Z)	pncA	Indel - Gly101del
PYRAZINAMIDE (Z)	pncA	Indel - Gly101ins
PYRAZINAMIDE (Z)	pncA	indel - Gly105ins
PYRAZINAMIDE (Z)	pncA	indel - Gly113ins
PYRAZINAMIDE (Z)	pncA	indel - Gly132ins
PYRAZINAMIDE (Z)	pncA	indel - Gly132del
PYRAZINAMIDE (Z)	pncA	indel - Gly162ins
PYRAZINAMIDE (Z)	pncA	indel - Gly23ins
PYRAZINAMIDE (Z)	pncA	indel - Gly24del
PYRAZINAMIDE (Z)	pncA	Indel - Gly55del
PYRAZINAMIDE (Z)	pncA	indel - G-71 del+Arg148ins+Thr167ins
PYRAZINAMIDE (Z)	pncA	indel - G-71del
PYRAZINAMIDE (Z)	pncA	indel - Gly78ins
PYRAZINAMIDE (Z)	pncA	indel - Gly97ins
PYRAZINAMIDE (Z)	pncA	indel - His71del
PYRAZINAMIDE (Z)	pncA	indel - Ile133ins
PYRAZINAMIDE (Z)	pncA	indel - Lys48del
PYRAZINAMIDE (Z)	pncA	indel - Lys96del
PYRAZINAMIDE (Z)	pncA	Indel - Leu159del
PYRAZINAMIDE (Z)	pncA	Indel - Leu35del
PYRAZINAMIDE (Z)	pncA	indel - Leu4del
PYRAZINAMIDE (Z)	pncA	indel - Met194del
PYRAZINAMIDE (Z)	pncA	indel - Asn149del
PYRAZINAMIDE (Z)	pncA	indel - Asn149ins
PYRAZINAMIDE (Z)	pncA	indel - Pro54ins
PYRAZINAMIDE (Z)	pncA	indel - Pro77ins
PYRAZINAMIDE (Z)	pncA	Indel - Gln10del
PYRAZINAMIDE (Z)	pncA	indel - Gln122del
PYRAZINAMIDE (Z)	pncA	indel - Gln141del
PYRAZINAMIDE (Z)	pncA	Indel - Arg140del
PYRAZINAMIDE (Z)	pncA	indel - Arg140ins
PYRAZINAMIDE (Z)	pncA	indel - Ser104ins
PYRAZINAMIDE (Z)	pncA	indel - Ser18ins
PYRAZINAMIDE (Z)	pncA	indel - Phe94ins
PYRAZINAMIDE (Z)	pncA	indel - Val128ins
PYRAZINAMIDE (Z)	pncA	indel - Val131ins (frameshift)
PYRAZINAMIDE (Z)	pncA	indel - Val139del
PYRAZINAMIDE (Z)	pncA	indel - Val147ins
PYRAZINAMIDE (Z)	pncA	indel - Tyr41ins
PYRAZINAMIDE (Z)	pncA	indel - Tyr64ins
PYRAZINAMIDE (Z)	pncA	indel - Thr76del
PYRAZINAMIDE (Z)	pncA	indel - Thr114del
PYRAZINAMIDE (Z)	pncA	indel - Ser65-S88del
PYRAZINAMIDE (Z)	pncA	indel - Ser84ins
PYRAZINAMIDE (Z)	pncA	Indel - Thr114 1355 bp ins at 341
PYRAZINAMIDE (Z)	pncA	indel - Thr135ins
PYRAZINAMIDE (Z)	pncA	indel - Thr160ins
PYRAZINAMIDE (Z)	pncA	Indel - Thr167ins
PYRAZINAMIDE (Z)	pncA	indel - Thr177ins
PYRAZINAMIDE (Z)	pncA	indel - Thr47ins
PYRAZINAMIDE (Z)	pncA	indel - Thr61ins+S65S+T76del
PYRAZINAMIDE (Z)	pncA	indel - Thr87del
PYRAZINAMIDE (Z)	pncA	indel - Thr87ins
PYRAZINAMIDE (Z)	pncA	indel - Val130ins (inframe)
PYRAZINAMIDE (Z)	pncA	indel - Val131del
PYRAZINAMIDE (Z)	pncA	indel - Val155ins
PYRAZINAMIDE (Z)	pncA	indel - Val163del
PYRAZINAMIDE (Z)	pncA	indel - Val169ins
PYRAZINAMIDE (Z)	pncA	indel - Val21ins
PYRAZINAMIDE (Z)	pncA	indel - Val21del
PYRAZINAMIDE (Z)	pncA	indel - Val44del
PYRAZINAMIDE (Z)	pncA	indel - Val44ins
PYRAZINAMIDE (Z)	pncA	indel - Tyr103ins
PYRAZINAMIDE (Z)	pncA	indel - Tyr34del
PYRAZINAMIDE (Z)	pncA	Lys48stop
PYRAZINAMIDE (Z)	pncA	Lys48Thr
PYRAZINAMIDE (Z)	pncA	Lys96Stop
PYRAZINAMIDE (Z)	pncA	Leu116Arg
PYRAZINAMIDE (Z)	pncA	Leu120Pro
PYRAZINAMIDE (Z)	pncA	Leu172Pro (merged entry)
PYRAZINAMIDE (Z)	pncA	Leu85Pro
PYRAZINAMIDE (Z)	pncA	Leu85Arg
PYRAZINAMIDE (Z)	pncA	Met175Val
PYRAZINAMIDE (Z)	pncA	Gln10Pro
PYRAZINAMIDE (Z)	pncA	Gln10Stop
PYRAZINAMIDE (Z)	pncA	Gln122Stop
PYRAZINAMIDE (Z)	pncA	Gln141Pro
PYRAZINAMIDE (Z)	pncA	Gln141Stop
PYRAZINAMIDE (Z)	pncA	Ser104Arg
PYRAZINAMIDE (Z)	pncA	Ser67Pro
PYRAZINAMIDE (Z)	pncA	Ser88Stop
PYRAZINAMIDE (Z)	pncA	Thr135Asn
PYRAZINAMIDE (Z)	pncA	Thr135Pro
PYRAZINAMIDE (Z)	pncA	Thr142Ala
PYRAZINAMIDE (Z)	pncA	Thr142Lys
PYRAZINAMIDE (Z)	pncA	Thr142Met
PYRAZINAMIDE (Z)	pncA	Thr76Pro
PYRAZINAMIDE (Z)	pncA	Val125Gly
PYRAZINAMIDE (Z)	pncA	Val128Gly
PYRAZINAMIDE (Z)	pncA	Val139Gly
PYRAZINAMIDE (Z)	pncA	Val139Leu
PYRAZINAMIDE (Z)	pncA	Val155Gly
PYRAZINAMIDE (Z)	pncA	Trp119Stop
PYRAZINAMIDE (Z)	pncA	Trp68Arg
PYRAZINAMIDE (Z)	pncA	Trp68Stop
PYRAZINAMIDE (Z)	pncA	Tyr103His
PYRAZINAMIDE (Z)	pncA	Tyr103Stop
PYRAZINAMIDE (Z)	pncA	Tyr34Asp
PYRAZINAMIDE (Z)	pncA	Tyr34Stop
PYRAZINAMIDE (Z)	pncA	Tyr41Stop
PYRAZINAMIDE (Z)	pncA	Tyr64stop
PYRAZINAMIDE (Z)	pncA	Tyr95Stop
PYRAZINAMIDE (Z)	pncA	Tyr99Stop
RIFAMPICIN (R)	rpoB	Asp435Ala
RIFAMPICIN (R)	rpoB	Asp435Phe
RIFAMPICIN (R)	rpoB	Asp435Glu
RIFAMPICIN (R)	rpoB	Asp435Val
RIFAMPICIN (R)	rpoB	Phe433dupl
RIFAMPICIN (R)	rpoB	His445Cys
RIFAMPICIN (R)	rpoB	His445Asp
RIFAMPICIN (R)	rpoB	His445Gly
RIFAMPICIN (R)	rpoB	His445Leu
RIFAMPICIN (R)	rpoB	His445Tyr
RIFAMPICIN (R)	rpoB	Gln432Lys
RIFAMPICIN (R)	rpoB	Gln432Leu
RIFAMPICIN (R)	rpoB	Gln432Pro
RIFAMPICIN (R)	rpoB	Ser441Gln
RIFAMPICIN (R)	rpoB	Ser450Phe
RIFAMPICIN (R)	rpoB	Ser450Leu
RIFAMPICIN (R)	rpoB	Ser450Trp
STREPTOMYCIN (S)	rpsL	Lys43Arg
STREPTOMYCIN (S)	rpsL	Lys88Gln
STREPTOMYCIN (S)	rpsL	Lys88Arg
STREPTOMYCIN (S)	rrs	514A>C
STREPTOMYCIN (S)	rrs	517C>T

## Sheet: DST Summary
Drug	Test	Critical concentration	Media Type	Device	Method	Isolate Count
AMIKACIN	DST					956
AMIKACIN	DST	1				32
AMIKACIN	DST	1		BACTEC MGIT 960	MICROBIAL CULTURE, LIQUID	348
AMIKACIN	DST	4	MIDDLEBROOK 7H10		AGAR PROPORTION	96
AMIKACIN	DST	5	MIDDLEBROOK 7H10		AGAR PROPORTION	37
AMIKACIN	DST	30	LOWENSTEIN-JENSEN		MICROBIAL CULTURE, SOLID	130
AMIKACIN	MIC	1		BACTEC MGIT 960	MICROBIAL CULTURE, LIQUID	1
CAPREOMYCIN	DST					989
CAPREOMYCIN	DST	2.5				32
CAPREOMYCIN	DST	2.5		BACTEC MGIT 960	MICROBIAL CULTURE, LIQUID	349
CAPREOMYCIN	DST	10			AGAR PROPORTION	2
CAPREOMYCIN	DST	10	MIDDLEBROOK 7H10		AGAR PROPORTION	16
CAPREOMYCIN	DST	40	LOWENSTEIN-JENSEN		AGAR PROPORTION	139
CAPREOMYCIN	DST	40	LOWENSTEIN-JENSEN		MICROBIAL CULTURE, SOLID	124
ISONIAZID	DST					3355
ISONIAZID	DST	0.1				32
ISONIAZID	DST	0.1		BACTEC MGIT 960	MICROBIAL CULTURE, LIQUID	826
ISONIAZID	DST	0.2			AGAR PROPORTION	15
ISONIAZID	DST	0.2	LOWENSTEIN-JENSEN		AGAR PROPORTION	143
ISONIAZID	DST	0.2	MIDDLEBROOK 7H10		AGAR PROPORTION	58
ISONIAZID	DST	0.4				4
ISONIAZID	DST	1	LOWENSTEIN-JENSEN		MICROBIAL CULTURE, SOLID	104
KANAMYCIN	DST					542
KANAMYCIN	DST	2.5				21
KANAMYCIN	DST	2.5		BACTEC MGIT 960	MICROBIAL CULTURE, LIQUID	347
KANAMYCIN	DST	5	MIDDLEBROOK 7H10		AGAR PROPORTION	96
KANAMYCIN	DST	6	MIDDLEBROOK 7H10		AGAR PROPORTION	37
KANAMYCIN	DST	30	LOWENSTEIN-JENSEN		AGAR PROPORTION	137
KANAMYCIN	DST	30	LOWENSTEIN-JENSEN		MICROBIAL CULTURE, SOLID	130
RIFAMPICIN	DST					3321
RIFAMPICIN	DST	1				36
RIFAMPICIN	DST	1			AGAR PROPORTION	15
RIFAMPICIN	DST	1		BACTEC MGIT 960	MICROBIAL CULTURE, LIQUID	829
RIFAMPICIN	DST	1	MIDDLEBROOK 7H10		AGAR PROPORTION	56
RIFAMPICIN	DST	40	LOWENSTEIN-JENSEN		AGAR PROPORTION	143
RIFAMPICIN	DST	40	LOWENSTEIN-JENSEN		MICROBIAL CULTURE, SOLID	129
RIFAMPICIN	MIC	1		BACTEC MGIT 960	MICROBIAL CULTURE, LIQUID	2
LEVOFLOXACIN	DST					1
LEVOFLOXACIN	DST	1.5		BACTEC MGIT 960	MICROBIAL CULTURE, LIQUID	348
MOXIFLOXACIN	DST					885
MOXIFLOXACIN	DST	0.25				11
OFLOXACIN	DEL					1
OFLOXACIN	DST					1012
OFLOXACIN	DST	1	MIDDLEBROOK 7H10		AGAR PROPORTION	1
OFLOXACIN	DST	2				21
OFLOXACIN	DST	2		BACTEC MGIT 960	MICROBIAL CULTURE, LIQUID	350
OFLOXACIN	DST	2	LOWENSTEIN-JENSEN		AGAR PROPORTION	87
OFLOXACIN	DST	2	MIDDLEBROOK 7H10		AGAR PROPORTION	134
OFLOXACIN	DST	4	LOWENSTEIN-JENSEN		MICROBIAL CULTURE, SOLID	130

## Sheet: INH High confidence MUT freq
Drug	Gene	Mutation(s)	Frequency
ISONIAZID	katG	Ser315Thr	223
ISONIAZID	fabG1 upstream	-15C>T	44
ISONIAZID	KatG & FabG1 upstream	Ser315Thr & -15C>T	49
ISONIAZID	KatG & FabG1 upstream	Ser315Thr & -8T>C	2

## Sheet: INH Non-confidence MUT freq
Sample ID	katG	fabG1 upstream	ahpC upstream	Other loci
14-15081	NA	-17G>T	NA	mymA upstream -61delA;nat Asp27Asn;sigI Arg24Pro;sigI Ser278fs
14-15113	NA	NA	NA	inbR Leu17Gln;inbR Leu29Gln;inhA Ser94Ala;nudC Ala151Gly
15-01779	Arg463Leu;Ser315Gly	NA	NA	fabG1 Leu203Leu;nudC Pro239Arg
15-01784	Arg463Leu;Ser315Asn;Ile317Val	NA	NA	mshA Ala187Val;nudC Pro239Arg
15-01787	Arg463Leu;Trp191Arg	NA	-72C>T	inbR Arg9His;mshB Ala233Ala
15-01795	Arg463Leu;Pro6fs;Glu195Glu	NA	NA	nat Leu239His
15-01806	Arg463Leu;Pro325val	NA	C-52T	mshA Ala187Val;nudC Pro239Arg
15-01810	Tyr337Ser;Ser383Ala;Arg463Leu	NA	NA	mshA Ala187Val;mshC Asp114Gly;nudC Pro239Arg
15-01850	Arg463Leu;Ser315Asn;Ile317Val	NA	NA	mshA Ala187Val;nudC Pro239Arg
15-08883	Arg463Leu;Ser315Asn	NA	NA	mshA Ala187Val;nudC Pro239Arg
15-08884	Ala53Ala;Ser315Asn	NA	-72C>T	furA Asp104Ala;mshA Leu244Leu;mymA Gln366Arg
15-08892	Arg463Leu;Ser315Gly	NA	NA	fabG1 Leu203Leu;inhA Ile21Val;nudC Pro239Arg
16-04651	Arg463Leu;Arg187Trp	NA	-52C>T	mshA Ala187Val;nudC Pro239Arg
IDR1200028162	NA	NA	NA	ahpC Ile6Ile;fabG1 Leu203Leu;sigI Ile70Val
IDR1300017766	Arg463Leu	-17G>T	NA	inbR Ser24Leu;kasA Thr6Thr;mshB upstream -78A>G;mshC Val9Val;mymA Asp71His;nudC Gln237Pro
IDR1300021110	Arg463Leu;Gly121Asp	NA	NA	mshA Ala187Val;nudC Pro239Arg
IDR1400003506	NA	NA	NA	fabG1 Leu203Leu;mshA Leu244Leu
IDR1400008041	Arg463Leu;Tyr197fs	NA	-88G>A	NA
IDR1400011176	Arg463Leu;Gln525Pro	NA	NA	mshA Ala187Val;mshA Val325Met;nudC Pro239Arg
IDR1400014851	Arg463Leu	NA	NA	fabG1 Leu203Leu;nudC Pro239Arg
IDR1400026773	Arg463Leu;Gln525Pro	NA	NA	mshA Ala187Val;mshA Val325Met;nudC Pro239Arg
IDR1500010219	Trp191Gly	NA	NA	ahpC Ile6Ile;mshC Gly318Gly;sigI Ile70Val
IDR1500045852	Val586fs	NA	NA	NA
IDR1500047122	NA	NA	NA	fabG1 Leu203Leu
IDR1500049950	Arg463Leu;Arg498Leu	NA	NA	mshA Ala187Val;mymA Tyr466Asp;ndh upstream -75G>C;nudC Pro239Arg
IDR1500054145	Arg463Leu	NA	NA	inbR Ser24Leu;kasA Thr6Thr;mymA Asp71His;ndh Arg268His;nudC Gln237Pro
IDR1500055344	Arg463Leu	NA	NA	fabG1 Leu203Leu;inbR Ser24Leu;kasA Thr6Thr;mshC Gly318Gly;mymA Asp71His;nudC Gln237Pro
IDR1500057022	Arg463Leu;Leu634Pro	NA	NA	mshA Ala187Val;mshC Ser243Thr;nudC Pro239Arg
IDR1500061962	Arg463Leu	NA	NA	fabG1 Gly241Gly;inbR Ser24Leu;inhA Ser94Ala;kasA Thr6Thr;kasA Gly312Ser;mshA Asp7Asp;mymA Asp71His;nudC Gln237Pro
IDR1600000726	Glu233_Pro239del	NA	-81C>T	inhA Ile50Ile;mshA Arg413Gln
IDR1600010936	Thr394Ala	NA	NA	kasA Pro389Pro;mshB upstream -41G>A;mshC Val108Ile
IDR1600012974	Thr394Ala	NA	NA	kasA Pro389Pro;mshB upstream -41G>A;mshC Val108Ile
IDR1600027328	Arg463Leu;Ser315Asn	NA	-88G>A	NA
IDR1600033693	Arg463Leu	NA	NA	inbR Ser24Leu;inhA Ile21Val;kasA Thr6Thr;mymA Asp71His;nudC Gln237Pro
IDR1600037096	NA	NA	NA	fabG1 Leu203Leu
IDR1600041998	NA	-17G>T	NA	mymA upstream -64delA;nat Asp27Asn;sigI Arg24Pro;sigI Ser278fs
IDR1600050510	Val386fs	NA	-44_-43insC;NA	mmaA3 Leu211fs;mshB upstream -62T>C;nudC Leu294_Leu295del
IDR1600055748	Arg463Leu	NA	NA	fabG1 Leu203Leu;inbR Ser24Leu;inhA Ile21Val;kasA Thr6Thr;mymA Asp71His;nudC Gln237Pro
MT-1128	NA	NA	NA	mymA Gly355Arg
MT-6429	Gly428fs	NA	NA	mymA Gly355Arg
* Highlighted mutations have been previously linked to drug resistance in M. tuberculosis, although they do not have appreciable frequency in our dataset to be classed as high confidence yet.

## Sheet: RIF High confidence MUT freq
Drug	Gene	Mutation	Frequency
RIFAMPICIN	rpoB	Ser450Leu	216
RIFAMPICIN	rpoB	Asp435Val	28
RIFAMPICIN	rpoB	His445Tyr	12
RIFAMPICIN	rpoB	His445Asp	9
RIFAMPICIN	rpoB	Ser450Trp	6
RIFAMPICIN	rpoB	Gln432Pro	3
RIFAMPICIN	rpoB	His445Leu	1

## Sheet: RIF Non-confidence MUT freq
Drug	Gene	Mutation	Frequency
RIFAMPICIN	ponA1	Ala244Ala	16
RIFAMPICIN	rpoB	Ala1075Ala	14
RIFAMPICIN	ponA1	Pro627_Pro629dup	14
RIFAMPICIN	ponA1	Pro631Ser	7
RIFAMPICIN	rpoB	His445Arg	4
RIFAMPICIN	rpoB	Asp435Gly	3
RIFAMPICIN	rpoB	Leu430Pro	3
RIFAMPICIN	rpoC	Ala172Val	2
RIFAMPICIN	rpoC	Arg173Arg	2
RIFAMPICIN	rpoB	Gln432Lys	2
RIFAMPICIN	rpoB	His445Asn	2
RIFAMPICIN	rpoB	Ser493Leu	2
* Highlighted mutations have been previously linked to drug resistance in M. tuberculosis, although they do not have appreciable frequency in our dataset to be classed as high confidence yet.

## Sheet: LEVO_OFLOX High Confidence MUT
Drug	Gene	Mutation(s)	Frequency
LEVOFLOXACIN/OFLOXACIN	gyrA	Asp94Gly	18
LEVOFLOXACIN/OFLOXACIN	gyrA	Asp94Ala	9
LEVOFLOXACIN/OFLOXACIN	gyrA	Ala90Tyr	3
LEVOFLOXACIN/OFLOXACIN	gyrA	Asp94Asn	3
LEVOFLOXACIN/OFLOXACIN	gyrA	Asp94Tyr	2
LEVOFLOXACIN/OFLOXACIN	gyrA	Gly88Cys	1

## Sheet: LEVO_OFLOX Non-confidence MUT
Drug	Gene	Mutation(s)	Frequency
LEVOFLOXACIN/OFLOXACIN	gyrA	Glu21Gln	2
LEVOFLOXACIN/OFLOXACIN	gyrA	Gly668Asp	2
LEVOFLOXACIN/OFLOXACIN	eccC5	Ser1204Ser	2
