# Supplementary material for: Integrating standardized whole genome sequence analysis with a global Mycobacterium tuberculosis antibiotic resistance knowledgebase
Source: Sci Rep. 2018 Oct 18;8:15382. doi: 10.1038/s41598-018-33731-1 (PMC6194142; doi:10.1038/s41598-018-33731-1)
Supplement: Supplementary file 4 — Supplementary Data 3 [file 41598_2018_33731_MOESM4_ESM.xlsx]

## Sheet: Phenotypic Details
msrefid	msdrug	msorres	gene	nuchange	aachange	refpos	refnuc	altnuc	exclude	mstestcd	mscricon	mediatyp	spdevid	msmethod
10155	ETHAMBUTOL	S	aftA	NULL	NULL	NULL	NULL	NULL	NULL	DST	5		BACTEC MGIT 960	MICROBIAL CULTURE, LIQUID
10155	ETHAMBUTOL	S	embA	NULL	NULL	NULL	NULL	NULL	NULL	DST	5		BACTEC MGIT 960	MICROBIAL CULTURE, LIQUID
10155	ETHAMBUTOL	S	embA upstream	NULL	NULL	NULL	NULL	NULL	NULL	DST	5		BACTEC MGIT 960	MICROBIAL CULTURE, LIQUID
10155	ETHAMBUTOL	S	embC	2781C>T	Arg927Arg	4242643	C	T	NULL	DST	5		BACTEC MGIT 960	MICROBIAL CULTURE, LIQUID
10155	ETHAMBUTOL	S	embC	2941G>C	Val981Leu	4242803	G	C	NULL	DST	5		BACTEC MGIT 960	MICROBIAL CULTURE, LIQUID
10155	ETHAMBUTOL	S	embR	1114T>G	Cys372Gly	1416234	A	C	NULL	DST	5		BACTEC MGIT 960	MICROBIAL CULTURE, LIQUID
10155	ETHAMBUTOL	S	embR	1116T>C	Cys372Cys	1416232	A	G	NULL	DST	5		BACTEC MGIT 960	MICROBIAL CULTURE, LIQUID
10155	ETHAMBUTOL	S	embR	1126T>C	Phe376Leu	1416222	A	G	NULL	DST	5		BACTEC MGIT 960	MICROBIAL CULTURE, LIQUID
10155	ETHAMBUTOL	S	embR upstream	NULL	NULL	NULL	NULL	NULL	NULL	DST	5		BACTEC MGIT 960	MICROBIAL CULTURE, LIQUID
10155	ETHAMBUTOL	S	ubiA	NULL	NULL	NULL	NULL	NULL	NULL	DST	5		BACTEC MGIT 960	MICROBIAL CULTURE, LIQUID
10155	ETHAMBUTOL	S	ubiA upstream	NULL	NULL	NULL	NULL	NULL	NULL	DST	5		BACTEC MGIT 960	MICROBIAL CULTURE, LIQUID
10155	ISONIAZID	S	ahpC	NULL	NULL	NULL	NULL	NULL	NULL	DST	0.1		BACTEC MGIT 960	MICROBIAL CULTURE, LIQUID
10155	ISONIAZID	S	ahpC upstream	NULL	NULL	NULL	NULL	NULL	NULL	DST	0.1		BACTEC MGIT 960	MICROBIAL CULTURE, LIQUID
10155	ISONIAZID	S	fabG1	NULL	NULL	NULL	NULL	NULL	NULL	DST	0.1		BACTEC MGIT 960	MICROBIAL CULTURE, LIQUID
10155	ISONIAZID	S	fabG1 upstream	NULL	NULL	NULL	NULL	NULL	NULL	DST	0.1		BACTEC MGIT 960	MICROBIAL CULTURE, LIQUID
10155	ISONIAZID	S	furA	NULL	NULL	NULL	NULL	NULL	NULL	DST	0.1		BACTEC MGIT 960	MICROBIAL CULTURE, LIQUID
10155	ISONIAZID	S	furA upstream	NULL	NULL	NULL	NULL	NULL	NULL	DST	0.1		BACTEC MGIT 960	MICROBIAL CULTURE, LIQUID
10155	ISONIAZID	S	inbR	NULL	NULL	NULL	NULL	NULL	NULL	DST	0.1		BACTEC MGIT 960	MICROBIAL CULTURE, LIQUID
10155	ISONIAZID	S	inbR upstream	NULL	NULL	NULL	NULL	NULL	NULL	DST	0.1		BACTEC MGIT 960	MICROBIAL CULTURE, LIQUID
10155	ISONIAZID	S	inhA	NULL	NULL	NULL	NULL	NULL	NULL	DST	0.1		BACTEC MGIT 960	MICROBIAL CULTURE, LIQUID
10155	ISONIAZID	S	inhA upstream	NULL	NULL	NULL	NULL	NULL	NULL	DST	0.1		BACTEC MGIT 960	MICROBIAL CULTURE, LIQUID
10155	ISONIAZID	S	kasA	NULL	NULL	NULL	NULL	NULL	NULL	DST	0.1		BACTEC MGIT 960	MICROBIAL CULTURE, LIQUID
10155	ISONIAZID	S	katG	NULL	NULL	NULL	NULL	NULL	NULL	DST	0.1		BACTEC MGIT 960	MICROBIAL CULTURE, LIQUID
10155	ISONIAZID	S	katG upstream	NULL	NULL	NULL	NULL	NULL	NULL	DST	0.1		BACTEC MGIT 960	MICROBIAL CULTURE, LIQUID
10155	ISONIAZID	S	mmaA3	NULL	NULL	NULL	NULL	NULL	NULL	DST	0.1		BACTEC MGIT 960	MICROBIAL CULTURE, LIQUID
10155	ISONIAZID	S	mmaA3 upstream	NULL	NULL	NULL	NULL	NULL	NULL	DST	0.1		BACTEC MGIT 960	MICROBIAL CULTURE, LIQUID
10155	ISONIAZID	S	mshA	NULL	NULL	NULL	NULL	NULL	NULL	DST	0.1		BACTEC MGIT 960	MICROBIAL CULTURE, LIQUID
10155	ISONIAZID	S	mshA upstream	NULL	NULL	NULL	NULL	NULL	NULL	DST	0.1		BACTEC MGIT 960	MICROBIAL CULTURE, LIQUID
10155	ISONIAZID	S	mshB	NULL	NULL	NULL	NULL	NULL	NULL	DST	0.1		BACTEC MGIT 960	MICROBIAL CULTURE, LIQUID
10155	ISONIAZID	S	mshB upstream	NULL	NULL	NULL	NULL	NULL	NULL	DST	0.1		BACTEC MGIT 960	MICROBIAL CULTURE, LIQUID
10155	ISONIAZID	S	mshC	NULL	NULL	NULL	NULL	NULL	NULL	DST	0.1		BACTEC MGIT 960	MICROBIAL CULTURE, LIQUID
10155	ISONIAZID	S	mshC upstream	NULL	NULL	NULL	NULL	NULL	NULL	DST	0.1		BACTEC MGIT 960	MICROBIAL CULTURE, LIQUID
10155	ISONIAZID	S	mymA	1063G>A	Gly355Arg	3449566	G	A	NULL	DST	0.1		BACTEC MGIT 960	MICROBIAL CULTURE, LIQUID
10155	ISONIAZID	S	mymA upstream	NULL	NULL	NULL	NULL	NULL	NULL	DST	0.1		BACTEC MGIT 960	MICROBIAL CULTURE, LIQUID
10155	ISONIAZID	S	nat	NULL	NULL	NULL	NULL	NULL	NULL	DST	0.1		BACTEC MGIT 960	MICROBIAL CULTURE, LIQUID
10155	ISONIAZID	S	nat upstream	NULL	NULL	NULL	NULL	NULL	NULL	DST	0.1		BACTEC MGIT 960	MICROBIAL CULTURE, LIQUID
10155	ISONIAZID	S	ndh	NULL	NULL	NULL	NULL	NULL	NULL	DST	0.1		BACTEC MGIT 960	MICROBIAL CULTURE, LIQUID
10155	ISONIAZID	S	ndh upstream	NULL	NULL	NULL	NULL	NULL	NULL	DST	0.1		BACTEC MGIT 960	MICROBIAL CULTURE, LIQUID
10155	ISONIAZID	S	nudC	NULL	NULL	NULL	NULL	NULL	NULL	DST	0.1		BACTEC MGIT 960	MICROBIAL CULTURE, LIQUID
10155	ISONIAZID	S	nudC upstream	NULL	NULL	NULL	NULL	NULL	NULL	DST	0.1		BACTEC MGIT 960	MICROBIAL CULTURE, LIQUID
10155	ISONIAZID	S	sigI	NULL	NULL	NULL	NULL	NULL	NULL	DST	0.1		BACTEC MGIT 960	MICROBIAL CULTURE, LIQUID
10155	ISONIAZID	S	sigI upstream	NULL	NULL	NULL	NULL	NULL	NULL	DST	0.1		BACTEC MGIT 960	MICROBIAL CULTURE, LIQUID
10155	PYRAZINAMIDE	S	clpC1	NULL	NULL	NULL	NULL	NULL	NULL	DST	100		BACTEC MGIT 960	MICROBIAL CULTURE, LIQUID
10155	PYRAZINAMIDE	S	clpC1 upstream	NULL	NULL	NULL	NULL	NULL	NULL	DST	100		BACTEC MGIT 960	MICROBIAL CULTURE, LIQUID
10155	PYRAZINAMIDE	S	gpsI	1003C>T	Leu335Leu	3091595	G	A	NULL	DST	100		BACTEC MGIT 960	MICROBIAL CULTURE, LIQUID
10155	PYRAZINAMIDE	S	gpsI upstream	NULL	NULL	NULL	NULL	NULL	NULL	DST	100		BACTEC MGIT 960	MICROBIAL CULTURE, LIQUID
10155	PYRAZINAMIDE	S	mas	2364G>T	Gln788His	3280352	C	A	NULL	DST	100		BACTEC MGIT 960	MICROBIAL CULTURE, LIQUID
10155	PYRAZINAMIDE	S	mas	5561T>C	Val1854Ala	3277155	A	G	NULL	DST	100		BACTEC MGIT 960	MICROBIAL CULTURE, LIQUID
10155	PYRAZINAMIDE	S	mas upstream	NULL	NULL	NULL	NULL	NULL	NULL	DST	100		BACTEC MGIT 960	MICROBIAL CULTURE, LIQUID
10155	PYRAZINAMIDE	S	panD	NULL	NULL	NULL	NULL	NULL	NULL	DST	100		BACTEC MGIT 960	MICROBIAL CULTURE, LIQUID
10155	PYRAZINAMIDE	S	pncA	NULL	NULL	NULL	NULL	NULL	NULL	DST	100		BACTEC MGIT 960	MICROBIAL CULTURE, LIQUID
10155	PYRAZINAMIDE	S	pncA upstream	NULL	NULL	NULL	NULL	NULL	NULL	DST	100		BACTEC MGIT 960	MICROBIAL CULTURE, LIQUID
10155	PYRAZINAMIDE	S	ppsA	NULL	NULL	NULL	NULL	NULL	NULL	DST	100		BACTEC MGIT 960	MICROBIAL CULTURE, LIQUID
10155	PYRAZINAMIDE	S	ppsA upstream	NULL	NULL	NULL	NULL	NULL	NULL	DST	100		BACTEC MGIT 960	MICROBIAL CULTURE, LIQUID
10155	PYRAZINAMIDE	S	ppsB	NULL	NULL	NULL	NULL	NULL	NULL	DST	100		BACTEC MGIT 960	MICROBIAL CULTURE, LIQUID
10155	PYRAZINAMIDE	S	ppsC	2590A>C	Ser864Arg	3258274	A	C	NULL	DST	100		BACTEC MGIT 960	MICROBIAL CULTURE, LIQUID
10155	PYRAZINAMIDE	S	ppsC	810A>G	Gly270Gly	3256494	A	G	NULL	DST	100		BACTEC MGIT 960	MICROBIAL CULTURE, LIQUID
10155	PYRAZINAMIDE	S	ppsD	NULL	NULL	NULL	NULL	NULL	NULL	DST	100		BACTEC MGIT 960	MICROBIAL CULTURE, LIQUID
10155	PYRAZINAMIDE	S	proZ	NULL	NULL	NULL	NULL	NULL	NULL	DST	100		BACTEC MGIT 960	MICROBIAL CULTURE, LIQUID
10155	PYRAZINAMIDE	S	proZ upstream	NULL	NULL	NULL	NULL	NULL	NULL	DST	100		BACTEC MGIT 960	MICROBIAL CULTURE, LIQUID
10155	PYRAZINAMIDE	S	rpsA	NULL	NULL	NULL	NULL	NULL	NULL	DST	100		BACTEC MGIT 960	MICROBIAL CULTURE, LIQUID
10155	PYRAZINAMIDE	S	rpsA upstream	NULL	NULL	NULL	NULL	NULL	NULL	DST	100		BACTEC MGIT 960	MICROBIAL CULTURE, LIQUID
10155	PYRAZINAMIDE	S	Rv0191	198C>T	Ala66Ala	222486	C	T	NULL	DST	100		BACTEC MGIT 960	MICROBIAL CULTURE, LIQUID
10155	PYRAZINAMIDE	S	Rv0191 upstream	NULL	NULL	NULL	NULL	NULL	NULL	DST	100		BACTEC MGIT 960	MICROBIAL CULTURE, LIQUID
10155	PYRAZINAMIDE	S	Rv1667c	NULL	NULL	NULL	NULL	NULL	NULL	DST	100		BACTEC MGIT 960	MICROBIAL CULTURE, LIQUID
10155	PYRAZINAMIDE	S	Rv1667c upstream	-192T>C	NA	1894422	A	G	NULL	DST	100		BACTEC MGIT 960	MICROBIAL CULTURE, LIQUID
10155	PYRAZINAMIDE	S	Rv1667c upstream	-71_-70insCGCGGCAAGA	NA	1894300	GG	GGTCTTGCCGCG	NULL	DST	100		BACTEC MGIT 960	MICROBIAL CULTURE, LIQUID
10155	PYRAZINAMIDE	S	Rv2731	NULL	NULL	NULL	NULL	NULL	NULL	DST	100		BACTEC MGIT 960	MICROBIAL CULTURE, LIQUID
10155	PYRAZINAMIDE	S	Rv3008	NULL	NULL	NULL	NULL	NULL	NULL	DST	100		BACTEC MGIT 960	MICROBIAL CULTURE, LIQUID
10155	PYRAZINAMIDE	S	Rv3008 upstream	NULL	NULL	NULL	NULL	NULL	NULL	DST	100		BACTEC MGIT 960	MICROBIAL CULTURE, LIQUID
10155	PYRAZINAMIDE	S	Rv3169	NULL	NULL	NULL	NULL	NULL	NULL	DST	100		BACTEC MGIT 960	MICROBIAL CULTURE, LIQUID
10155	RIFAMPICIN	S	ponA1	1893_1894insTCG	Pro631_Glu632insSer	55553	CCG	CCGTCG	NULL	DST	1		BACTEC MGIT 960	MICROBIAL CULTURE, LIQUID
10155	RIFAMPICIN	S	ponA1	732A>G	Ala244Ala	54394	A	G	NULL	DST	1		BACTEC MGIT 960	MICROBIAL CULTURE, LIQUID
10155	RIFAMPICIN	S	ponA1 upstream	NULL	NULL	NULL	NULL	NULL	NULL	DST	1		BACTEC MGIT 960	MICROBIAL CULTURE, LIQUID
10155	RIFAMPICIN	S	rpoA	NULL	NULL	NULL	NULL	NULL	NULL	DST	1		BACTEC MGIT 960	MICROBIAL CULTURE, LIQUID
10155	RIFAMPICIN	S	rpoA upstream	-146_-74delACCCTCGGGGGGCGCCGCCCCCCGAGTACCCCCCAACCCAACCCTCGGGGGGCGCCGCCCCCCGAGTACCCCC	NA	3878569	GCCCCCGAGGGTGGGGGTACTCGGGGGGCGGCGCCCCCCGAGGGTTGGGTTGGGGGGTACTCGGGGGGCGGCGCCCCCCGAGGGT	GCCCCCGAGGGT	NULL	DST	1		BACTEC MGIT 960	MICROBIAL CULTURE, LIQUID
10155	RIFAMPICIN	S	rpoB	309C>T	Asp103Asp	760115	C	T	NULL	DST	1		BACTEC MGIT 960	MICROBIAL CULTURE, LIQUID
10155	RIFAMPICIN	S	rpoB upstream	NULL	NULL	NULL	NULL	NULL	NULL	DST	1		BACTEC MGIT 960	MICROBIAL CULTURE, LIQUID
10155	RIFAMPICIN	S	rpoC	1781G>A	Gly594Glu	765150	G	A	NULL	DST	1		BACTEC MGIT 960	MICROBIAL CULTURE, LIQUID
10155	RIFAMPICIN	S	rpoC	894G>A	Val298Val	764263	G	A	NULL	DST	1		BACTEC MGIT 960	MICROBIAL CULTURE, LIQUID
10155	RIFAMPICIN	S	rpoC upstream	NULL	NULL	NULL	NULL	NULL	NULL	DST	1		BACTEC MGIT 960	MICROBIAL CULTURE, LIQUID
14-13764	AMIKACIN	S	rrs	NULL	NULL	NULL	NULL	NULL	NULL	DST	1		BACTEC MGIT 960	MICROBIAL CULTURE, LIQUID
14-13764	AMIKACIN	S	rrs upstream	NULL	NULL	NULL	NULL	NULL	NULL	DST	1		BACTEC MGIT 960	MICROBIAL CULTURE, LIQUID
14-13764	CAPREOMYCIN	S	rrl	NULL	NULL	NULL	NULL	NULL	NULL	DST	2.5		BACTEC MGIT 960	MICROBIAL CULTURE, LIQUID
14-13764	CAPREOMYCIN	S	rrl upstream	NULL	NULL	NULL	NULL	NULL	NULL	DST	2.5		BACTEC MGIT 960	MICROBIAL CULTURE, LIQUID
14-13764	CAPREOMYCIN	S	rrs	NULL	NULL	NULL	NULL	NULL	NULL	DST	2.5		BACTEC MGIT 960	MICROBIAL CULTURE, LIQUID
14-13764	CAPREOMYCIN	S	rrs upstream	NULL	NULL	NULL	NULL	NULL	NULL	DST	2.5		BACTEC MGIT 960	MICROBIAL CULTURE, LIQUID
14-13764	CAPREOMYCIN	S	tlyA	33A>G	Leu11Leu	1917972	A	G	NULL	DST	2.5		BACTEC MGIT 960	MICROBIAL CULTURE, LIQUID
14-13764	ETHAMBUTOL	R	aftA	1367C>T	Ala456Val	4239298	C	T	NULL	DST	5		BACTEC MGIT 960	MICROBIAL CULTURE, LIQUID
14-13764	ETHAMBUTOL	R	embA	NULL	NULL	NULL	NULL	NULL	NULL	DST	5		BACTEC MGIT 960	MICROBIAL CULTURE, LIQUID
14-13764	ETHAMBUTOL	R	embA upstream	-11C>A	NA	4243222	C	A	NULL	DST	5		BACTEC MGIT 960	MICROBIAL CULTURE, LIQUID
14-13764	ETHAMBUTOL	R	embC	2781C>T	Arg927Arg	4242643	C	T	NULL	DST	5		BACTEC MGIT 960	MICROBIAL CULTURE, LIQUID
14-13764	ETHAMBUTOL	R	embC	2941G>C	Val981Leu	4242803	G	C	NULL	DST	5		BACTEC MGIT 960	MICROBIAL CULTURE, LIQUID
14-13764	ETHAMBUTOL	R	embR	NULL	NULL	NULL	NULL	NULL	NULL	DST	5		BACTEC MGIT 960	MICROBIAL CULTURE, LIQUID
14-13764	ETHAMBUTOL	R	embR upstream	NULL	NULL	NULL	NULL	NULL	NULL	DST	5		BACTEC MGIT 960	MICROBIAL CULTURE, LIQUID
14-13764	ETHAMBUTOL	R	ubiA	NULL	NULL	NULL	NULL	NULL	NULL	DST	5		BACTEC MGIT 960	MICROBIAL CULTURE, LIQUID
14-13764	ETHAMBUTOL	R	ubiA upstream	NULL	NULL	NULL	NULL	NULL	NULL	DST	5		BACTEC MGIT 960	MICROBIAL CULTURE, LIQUID
14-13764	ETHIONAMIDE	R	ethA	300delC	Phe100fs	4327172	TGG	TG	NULL	DST	5		BACTEC MGIT 960	MICROBIAL CULTURE, LIQUID
14-13764	ETHIONAMIDE	R	ethA upstream	NULL	NULL	NULL	NULL	NULL	NULL	DST	5		BACTEC MGIT 960	MICROBIAL CULTURE, LIQUID
14-13764	ETHIONAMIDE	R	ethR	NULL	NULL	NULL	NULL	NULL	NULL	DST	5		BACTEC MGIT 960	MICROBIAL CULTURE, LIQUID
14-13764	ETHIONAMIDE	R	fabG1	NULL	NULL	NULL	NULL	NULL	NULL	DST	5		BACTEC MGIT 960	MICROBIAL CULTURE, LIQUID
14-13764	ETHIONAMIDE	R	fabG1 upstream	NULL	NULL	NULL	NULL	NULL	NULL	DST	5		BACTEC MGIT 960	MICROBIAL CULTURE, LIQUID
14-13764	ETHIONAMIDE	R	inhA	NULL	NULL	NULL	NULL	NULL	NULL	DST	5		BACTEC MGIT 960	MICROBIAL CULTURE, LIQUID
14-13764	ETHIONAMIDE	R	inhA upstream	NULL	NULL	NULL	NULL	NULL	NULL	DST	5		BACTEC MGIT 960	MICROBIAL CULTURE, LIQUID
14-13764	ETHIONAMIDE	R	mmaA3	NULL	NULL	NULL	NULL	NULL	NULL	DST	5		BACTEC MGIT 960	MICROBIAL CULTURE, LIQUID
14-13764	ETHIONAMIDE	R	mmaA3 upstream	NULL	NULL	NULL	NULL	NULL	NULL	DST	5		BACTEC MGIT 960	MICROBIAL CULTURE, LIQUID
14-13764	ETHIONAMIDE	R	mshA	332A>G	Asn111Ser	575679	A	G	NULL	DST	5		BACTEC MGIT 960	MICROBIAL CULTURE, LIQUID
14-13764	ETHIONAMIDE	R	mshA upstream	NULL	NULL	NULL	NULL	NULL	NULL	DST	5		BACTEC MGIT 960	MICROBIAL CULTURE, LIQUID
14-13764	ETHIONAMIDE	R	mshC	NULL	NULL	NULL	NULL	NULL	NULL	DST	5		BACTEC MGIT 960	MICROBIAL CULTURE, LIQUID
14-13764	ETHIONAMIDE	R	mshC upstream	NULL	NULL	NULL	NULL	NULL	NULL	DST	5		BACTEC MGIT 960	MICROBIAL CULTURE, LIQUID
14-13764	ETHIONAMIDE	R	mymA	NULL	NULL	NULL	NULL	NULL	NULL	DST	5		BACTEC MGIT 960	MICROBIAL CULTURE, LIQUID
14-13764	ETHIONAMIDE	R	mymA upstream	NULL	NULL	NULL	NULL	NULL	NULL	DST	5		BACTEC MGIT 960	MICROBIAL CULTURE, LIQUID
14-13764	ETHIONAMIDE	R	ndh	NULL	NULL	NULL	NULL	NULL	NULL	DST	5		BACTEC MGIT 960	MICROBIAL CULTURE, LIQUID
14-13764	ETHIONAMIDE	R	ndh upstream	NULL	NULL	NULL	NULL	NULL	NULL	DST	5		BACTEC MGIT 960	MICROBIAL CULTURE, LIQUID
14-13764	ETHIONAMIDE	R	nudC	NULL	NULL	NULL	NULL	NULL	NULL	DST	5		BACTEC MGIT 960	MICROBIAL CULTURE, LIQUID
14-13764	ETHIONAMIDE	R	nudC upstream	NULL	NULL	NULL	NULL	NULL	NULL	DST	5		BACTEC MGIT 960	MICROBIAL CULTURE, LIQUID
14-13764	ETHIONAMIDE	R	Rv0565c	202T>C	Ser68Pro	657269	A	G	NULL	DST	5		BACTEC MGIT 960	MICROBIAL CULTURE, LIQUID
14-13764	ETHIONAMIDE	R	Rv0565c upstream	NULL	NULL	NULL	NULL	NULL	NULL	DST	5		BACTEC MGIT 960	MICROBIAL CULTURE, LIQUID
14-13764	ISONIAZID	R	ahpC	NULL	NULL	NULL	NULL	NULL	NULL	DST	0.1		BACTEC MGIT 960	MICROBIAL CULTURE, LIQUID
14-13764	ISONIAZID	R	ahpC upstream	-48G>A	NA	2726145	G	A	NULL	DST	0.1		BACTEC MGIT 960	MICROBIAL CULTURE, LIQUID
14-13764	ISONIAZID	R	fabG1	NULL	NULL	NULL	NULL	NULL	NULL	DST	0.1		BACTEC MGIT 960	MICROBIAL CULTURE, LIQUID
14-13764	ISONIAZID	R	fabG1 upstream	NULL	NULL	NULL	NULL	NULL	NULL	DST	0.1		BACTEC MGIT 960	MICROBIAL CULTURE, LIQUID
14-13764	ISONIAZID	R	furA	NULL	NULL	NULL	NULL	NULL	NULL	DST	0.1		BACTEC MGIT 960	MICROBIAL CULTURE, LIQUID
14-13764	ISONIAZID	R	furA upstream	NULL	NULL	NULL	NULL	NULL	NULL	DST	0.1		BACTEC MGIT 960	MICROBIAL CULTURE, LIQUID
14-13764	ISONIAZID	R	inbR	NULL	NULL	NULL	NULL	NULL	NULL	DST	0.1		BACTEC MGIT 960	MICROBIAL CULTURE, LIQUID
14-13764	ISONIAZID	R	inbR upstream	NULL	NULL	NULL	NULL	NULL	NULL	DST	0.1		BACTEC MGIT 960	MICROBIAL CULTURE, LIQUID
14-13764	ISONIAZID	R	inhA	NULL	NULL	NULL	NULL	NULL	NULL	DST	0.1		BACTEC MGIT 960	MICROBIAL CULTURE, LIQUID
14-13764	ISONIAZID	R	inhA upstream	NULL	NULL	NULL	NULL	NULL	NULL	DST	0.1		BACTEC MGIT 960	MICROBIAL CULTURE, LIQUID
14-13764	ISONIAZID	R	kasA	NULL	NULL	NULL	NULL	NULL	NULL	DST	0.1		BACTEC MGIT 960	MICROBIAL CULTURE, LIQUID
14-13764	ISONIAZID	R	katG	944G>C	Ser315Thr	2155168	C	G	NULL	DST	0.1		BACTEC MGIT 960	MICROBIAL CULTURE, LIQUID
14-13764	ISONIAZID	R	katG upstream	NULL	NULL	NULL	NULL	NULL	NULL	DST	0.1		BACTEC MGIT 960	MICROBIAL CULTURE, LIQUID
14-13764	ISONIAZID	R	mmaA3	NULL	NULL	NULL	NULL	NULL	NULL	DST	0.1		BACTEC MGIT 960	MICROBIAL CULTURE, LIQUID
14-13764	ISONIAZID	R	mmaA3 upstream	NULL	NULL	NULL	NULL	NULL	NULL	DST	0.1		BACTEC MGIT 960	MICROBIAL CULTURE, LIQUID
14-13764	ISONIAZID	R	mshA	332A>G	Asn111Ser	575679	A	G	NULL	DST	0.1		BACTEC MGIT 960	MICROBIAL CULTURE, LIQUID
14-13764	ISONIAZID	R	mshA upstream	NULL	NULL	NULL	NULL	NULL	NULL	DST	0.1		BACTEC MGIT 960	MICROBIAL CULTURE, LIQUID
14-13764	ISONIAZID	R	mshB	NULL	NULL	NULL	NULL	NULL	NULL	DST	0.1		BACTEC MGIT 960	MICROBIAL CULTURE, LIQUID
14-13764	ISONIAZID	R	mshB upstream	NULL	NULL	NULL	NULL	NULL	NULL	DST	0.1		BACTEC MGIT 960	MICROBIAL CULTURE, LIQUID
14-13764	ISONIAZID	R	mshC	NULL	NULL	NULL	NULL	NULL	NULL	DST	0.1		BACTEC MGIT 960	MICROBIAL CULTURE, LIQUID
14-13764	ISONIAZID	R	mshC upstream	NULL	NULL	NULL	NULL	NULL	NULL	DST	0.1		BACTEC MGIT 960	MICROBIAL CULTURE, LIQUID
14-13764	ISONIAZID	R	mymA	NULL	NULL	NULL	NULL	NULL	NULL	DST	0.1		BACTEC MGIT 960	MICROBIAL CULTURE, LIQUID
14-13764	ISONIAZID	R	mymA upstream	NULL	NULL	NULL	NULL	NULL	NULL	DST	0.1		BACTEC MGIT 960	MICROBIAL CULTURE, LIQUID
14-13764	ISONIAZID	R	nat	NULL	NULL	NULL	NULL	NULL	NULL	DST	0.1		BACTEC MGIT 960	MICROBIAL CULTURE, LIQUID
14-13764	ISONIAZID	R	nat upstream	NULL	NULL	NULL	NULL	NULL	NULL	DST	0.1		BACTEC MGIT 960	MICROBIAL CULTURE, LIQUID
14-13764	ISONIAZID	R	ndh	NULL	NULL	NULL	NULL	NULL	NULL	DST	0.1		BACTEC MGIT 960	MICROBIAL CULTURE, LIQUID
14-13764	ISONIAZID	R	ndh upstream	NULL	NULL	NULL	NULL	NULL	NULL	DST	0.1		BACTEC MGIT 960	MICROBIAL CULTURE, LIQUID
14-13764	ISONIAZID	R	nudC	NULL	NULL	NULL	NULL	NULL	NULL	DST	0.1		BACTEC MGIT 960	MICROBIAL CULTURE, LIQUID
14-13764	ISONIAZID	R	nudC upstream	NULL	NULL	NULL	NULL	NULL	NULL	DST	0.1		BACTEC MGIT 960	MICROBIAL CULTURE, LIQUID
14-13764	ISONIAZID	R	sigI	NULL	NULL	NULL	NULL	NULL	NULL	DST	0.1		BACTEC MGIT 960	MICROBIAL CULTURE, LIQUID
14-13764	ISONIAZID	R	sigI upstream	NULL	NULL	NULL	NULL	NULL	NULL	DST	0.1		BACTEC MGIT 960	MICROBIAL CULTURE, LIQUID
14-13764	KANAMYCIN	S	eis	NULL	NULL	NULL	NULL	NULL	NULL	DST	2.5		BACTEC MGIT 960	MICROBIAL CULTURE, LIQUID
14-13764	KANAMYCIN	S	eis upstream	NULL	NULL	NULL	NULL	NULL	NULL	DST	2.5		BACTEC MGIT 960	MICROBIAL CULTURE, LIQUID
14-13764	KANAMYCIN	S	rrs	NULL	NULL	NULL	NULL	NULL	NULL	DST	2.5		BACTEC MGIT 960	MICROBIAL CULTURE, LIQUID
14-13764	KANAMYCIN	S	rrs upstream	NULL	NULL	NULL	NULL	NULL	NULL	DST	2.5		BACTEC MGIT 960	MICROBIAL CULTURE, LIQUID
14-13764	KANAMYCIN	S	whiB7	NULL	NULL	NULL	NULL	NULL	NULL	DST	2.5		BACTEC MGIT 960	MICROBIAL CULTURE, LIQUID
14-13764	KANAMYCIN	S	whiB7 upstream	NULL	NULL	NULL	NULL	NULL	NULL	DST	2.5		BACTEC MGIT 960	MICROBIAL CULTURE, LIQUID
14-13764	LEVOFLOXACIN	S	eccB5	NULL	NULL	NULL	NULL	NULL	NULL	DST	1.5		BACTEC MGIT 960	MICROBIAL CULTURE, LIQUID
14-13764	LEVOFLOXACIN	S	eccB5 upstream	NULL	NULL	NULL	NULL	NULL	NULL	DST	1.5		BACTEC MGIT 960	MICROBIAL CULTURE, LIQUID
14-13764	LEVOFLOXACIN	S	eccC5	3612T>C	Ser1204Ser	2022868	T	C	NULL	DST	1.5		BACTEC MGIT 960	MICROBIAL CULTURE, LIQUID
14-13764	LEVOFLOXACIN	S	eccC5	888G>A	Glu296Glu	2020144	G	A	NULL	DST	1.5		BACTEC MGIT 960	MICROBIAL CULTURE, LIQUID
14-13764	LEVOFLOXACIN	S	gyrA	2003G>A	Gly668Asp	9304	G	A	NULL	DST	1.5		BACTEC MGIT 960	MICROBIAL CULTURE, LIQUID
14-13764	LEVOFLOXACIN	S	gyrA	284G>C	Ser95Thr	7585	G	C	NULL	DST	1.5		BACTEC MGIT 960	MICROBIAL CULTURE, LIQUID
14-13764	LEVOFLOXACIN	S	gyrA	61G>C	Glu21Gln	7362	G	C	NULL	DST	1.5		BACTEC MGIT 960	MICROBIAL CULTURE, LIQUID
14-13764	LEVOFLOXACIN	S	gyrA upstream	NULL	NULL	NULL	NULL	NULL	NULL	DST	1.5		BACTEC MGIT 960	MICROBIAL CULTURE, LIQUID
14-13764	LEVOFLOXACIN	S	gyrB	NULL	NULL	NULL	NULL	NULL	NULL	DST	1.5		BACTEC MGIT 960	MICROBIAL CULTURE, LIQUID
14-13764	LEVOFLOXACIN	S	gyrB upstream	NULL	NULL	NULL	NULL	NULL	NULL	DST	1.5		BACTEC MGIT 960	MICROBIAL CULTURE, LIQUID
14-13764	MOXIFLOXACIN	S	eccB5	NULL	NULL	NULL	NULL	NULL	NULL	DST	0.5		BACTEC MGIT 960	MICROBIAL CULTURE, LIQUID
14-13764	MOXIFLOXACIN	S	eccB5 upstream	NULL	NULL	NULL	NULL	NULL	NULL	DST	0.5		BACTEC MGIT 960	MICROBIAL CULTURE, LIQUID
14-13764	MOXIFLOXACIN	S	eccC5	3612T>C	Ser1204Ser	2022868	T	C	NULL	DST	0.5		BACTEC MGIT 960	MICROBIAL CULTURE, LIQUID
14-13764	MOXIFLOXACIN	S	eccC5	888G>A	Glu296Glu	2020144	G	A	NULL	DST	0.5		BACTEC MGIT 960	MICROBIAL CULTURE, LIQUID
14-13764	MOXIFLOXACIN	S	gyrA	2003G>A	Gly668Asp	9304	G	A	NULL	DST	0.5		BACTEC MGIT 960	MICROBIAL CULTURE, LIQUID
14-13764	MOXIFLOXACIN	S	gyrA	284G>C	Ser95Thr	7585	G	C	NULL	DST	0.5		BACTEC MGIT 960	MICROBIAL CULTURE, LIQUID
14-13764	MOXIFLOXACIN	S	gyrA	61G>C	Glu21Gln	7362	G	C	NULL	DST	0.5		BACTEC MGIT 960	MICROBIAL CULTURE, LIQUID
14-13764	MOXIFLOXACIN	S	gyrA upstream	NULL	NULL	NULL	NULL	NULL	NULL	DST	0.5		BACTEC MGIT 960	MICROBIAL CULTURE, LIQUID
14-13764	MOXIFLOXACIN	S	gyrB	NULL	NULL	NULL	NULL	NULL	NULL	DST	0.5		BACTEC MGIT 960	MICROBIAL CULTURE, LIQUID
14-13764	MOXIFLOXACIN	S	gyrB upstream	NULL	NULL	NULL	NULL	NULL	NULL	DST	0.5		BACTEC MGIT 960	MICROBIAL CULTURE, LIQUID
14-13764	OFLOXACIN	S	eccB5	NULL	NULL	NULL	NULL	NULL	NULL	DST	2		BACTEC MGIT 960	MICROBIAL CULTURE, LIQUID
14-13764	OFLOXACIN	S	eccB5 upstream	NULL	NULL	NULL	NULL	NULL	NULL	DST	2		BACTEC MGIT 960	MICROBIAL CULTURE, LIQUID
14-13764	OFLOXACIN	S	eccC5	3612T>C	Ser1204Ser	2022868	T	C	NULL	DST	2		BACTEC MGIT 960	MICROBIAL CULTURE, LIQUID
14-13764	OFLOXACIN	S	eccC5	888G>A	Glu296Glu	2020144	G	A	NULL	DST	2		BACTEC MGIT 960	MICROBIAL CULTURE, LIQUID
14-13764	OFLOXACIN	S	gyrA	2003G>A	Gly668Asp	9304	G	A	NULL	DST	2		BACTEC MGIT 960	MICROBIAL CULTURE, LIQUID
14-13764	OFLOXACIN	S	gyrA	284G>C	Ser95Thr	7585	G	C	NULL	DST	2		BACTEC MGIT 960	MICROBIAL CULTURE, LIQUID
14-13764	OFLOXACIN	S	gyrA	61G>C	Glu21Gln	7362	G	C	NULL	DST	2		BACTEC MGIT 960	MICROBIAL CULTURE, LIQUID
14-13764	OFLOXACIN	S	gyrA upstream	NULL	NULL	NULL	NULL	NULL	NULL	DST	2		BACTEC MGIT 960	MICROBIAL CULTURE, LIQUID
14-13764	OFLOXACIN	S	gyrB	NULL	NULL	NULL	NULL	NULL	NULL	DST	2		BACTEC MGIT 960	MICROBIAL CULTURE, LIQUID
14-13764	OFLOXACIN	S	gyrB upstream	NULL	NULL	NULL	NULL	NULL	NULL	DST	2		BACTEC MGIT 960	MICROBIAL CULTURE, LIQUID
14-13764	PYRAZINAMIDE	R	clpC1	NULL	NULL	NULL	NULL	NULL	NULL	DST	100		BACTEC MGIT 960	MICROBIAL CULTURE, LIQUID
14-13764	PYRAZINAMIDE	R	clpC1 upstream	NULL	NULL	NULL	NULL	NULL	NULL	DST	100		BACTEC MGIT 960	MICROBIAL CULTURE, LIQUID
14-13764	PYRAZINAMIDE	R	gpsI	1003C>T	Leu335Leu	3091595	G	A	NULL	DST	100		BACTEC MGIT 960	MICROBIAL CULTURE, LIQUID
14-13764	PYRAZINAMIDE	R	gpsI upstream	NULL	NULL	NULL	NULL	NULL	NULL	DST	100		BACTEC MGIT 960	MICROBIAL CULTURE, LIQUID
14-13764	PYRAZINAMIDE	R	mas	NULL	NULL	NULL	NULL	NULL	NULL	DST	100		BACTEC MGIT 960	MICROBIAL CULTURE, LIQUID
14-13764	PYRAZINAMIDE	R	mas upstream	NULL	NULL	NULL	NULL	NULL	NULL	DST	100		BACTEC MGIT 960	MICROBIAL CULTURE, LIQUID
14-13764	PYRAZINAMIDE	R	panD	NULL	NULL	NULL	NULL	NULL	NULL	DST	100		BACTEC MGIT 960	MICROBIAL CULTURE, LIQUID
14-13764	PYRAZINAMIDE	R	pncA	NULL	NULL	NULL	NULL	NULL	NULL	DST	100		BACTEC MGIT 960	MICROBIAL CULTURE, LIQUID
14-13764	PYRAZINAMIDE	R	pncA upstream	-11A>G	NA	2289252	T	C	NULL	DST	100		BACTEC MGIT 960	MICROBIAL CULTURE, LIQUID
14-13764	PYRAZINAMIDE	R	ppsA	NULL	NULL	NULL	NULL	NULL	NULL	DST	100		BACTEC MGIT 960	MICROBIAL CULTURE, LIQUID
14-13764	PYRAZINAMIDE	R	ppsA upstream	NULL	NULL	NULL	NULL	NULL	NULL	DST	100		BACTEC MGIT 960	MICROBIAL CULTURE, LIQUID
14-13764	PYRAZINAMIDE	R	ppsB	NULL	NULL	NULL	NULL	NULL	NULL	DST	100		BACTEC MGIT 960	MICROBIAL CULTURE, LIQUID
14-13764	PYRAZINAMIDE	R	ppsC	2590A>C	Ser864Arg	3258274	A	C	NULL	DST	100		BACTEC MGIT 960	MICROBIAL CULTURE, LIQUID
14-13764	PYRAZINAMIDE	R	ppsC	2810A>C	Asp937Ala	3258494	A	C	NULL	DST	100		BACTEC MGIT 960	MICROBIAL CULTURE, LIQUID
14-13764	PYRAZINAMIDE	R	ppsC	810A>G	Gly270Gly	3256494	A	G	NULL	DST	100		BACTEC MGIT 960	MICROBIAL CULTURE, LIQUID
14-13764	PYRAZINAMIDE	R	ppsD	NULL	NULL	NULL	NULL	NULL	NULL	DST	100		BACTEC MGIT 960	MICROBIAL CULTURE, LIQUID
14-13764	PYRAZINAMIDE	R	proZ	NULL	NULL	NULL	NULL	NULL	NULL	DST	100		BACTEC MGIT 960	MICROBIAL CULTURE, LIQUID
14-13764	PYRAZINAMIDE	R	proZ upstream	NULL	NULL	NULL	NULL	NULL	NULL	DST	100		BACTEC MGIT 960	MICROBIAL CULTURE, LIQUID
14-13764	PYRAZINAMIDE	R	rpsA	NULL	NULL	NULL	NULL	NULL	NULL	DST	100		BACTEC MGIT 960	MICROBIAL CULTURE, LIQUID
14-13764	PYRAZINAMIDE	R	rpsA upstream	NULL	NULL	NULL	NULL	NULL	NULL	DST	100		BACTEC MGIT 960	MICROBIAL CULTURE, LIQUID
14-13764	PYRAZINAMIDE	R	Rv0191	198C>T	Ala66Ala	222486	C	T	NULL	DST	100		BACTEC MGIT 960	MICROBIAL CULTURE, LIQUID
14-13764	PYRAZINAMIDE	R	Rv0191 upstream	NULL	NULL	NULL	NULL	NULL	NULL	DST	100		BACTEC MGIT 960	MICROBIAL CULTURE, LIQUID
14-13764	PYRAZINAMIDE	R	Rv1667c	NULL	NULL	NULL	NULL	NULL	NULL	DST	100		BACTEC MGIT 960	MICROBIAL CULTURE, LIQUID
14-13764	PYRAZINAMIDE	R	Rv1667c upstream	-192T>C	NA	1894422	A	G	NULL	DST	100		BACTEC MGIT 960	MICROBIAL CULTURE, LIQUID
14-13764	PYRAZINAMIDE	R	Rv1667c upstream	-71_-70insCGCGGCAAGA	NA	1894300	GG	GGTCTTGCCGCG	NULL	DST	100		BACTEC MGIT 960	MICROBIAL CULTURE, LIQUID
14-13764	PYRAZINAMIDE	R	Rv2731	118T>C	Ser40Pro	3043143	T	C,G	NULL	DST	100		BACTEC MGIT 960	MICROBIAL CULTURE, LIQUID
14-13764	PYRAZINAMIDE	R	Rv2731	267C>A	Phe89Leu	3043292	C	A	NULL	DST	100		BACTEC MGIT 960	MICROBIAL CULTURE, LIQUID
14-13764	PYRAZINAMIDE	R	Rv3008	NULL	NULL	NULL	NULL	NULL	NULL	DST	100		BACTEC MGIT 960	MICROBIAL CULTURE, LIQUID
14-13764	PYRAZINAMIDE	R	Rv3008 upstream	NULL	NULL	NULL	NULL	NULL	NULL	DST	100		BACTEC MGIT 960	MICROBIAL CULTURE, LIQUID
14-13764	PYRAZINAMIDE	R	Rv3169	NULL	NULL	NULL	NULL	NULL	NULL	DST	100		BACTEC MGIT 960	MICROBIAL CULTURE, LIQUID
14-13764	RIFAMPICIN	R	ponA1	1891C>T	Pro631Ser	55553	C	T	NULL	DST	1		BACTEC MGIT 960	MICROBIAL CULTURE, LIQUID
14-13764	RIFAMPICIN	R	ponA1	732A>G	Ala244Ala	54394	A	G	NULL	DST	1		BACTEC MGIT 960	MICROBIAL CULTURE, LIQUID
14-13764	RIFAMPICIN	R	ponA1 upstream	NULL	NULL	NULL	NULL	NULL	NULL	DST	1		BACTEC MGIT 960	MICROBIAL CULTURE, LIQUID
14-13764	RIFAMPICIN	R	rpoA	NULL	NULL	NULL	NULL	NULL	NULL	DST	1		BACTEC MGIT 960	MICROBIAL CULTURE, LIQUID
14-13764	RIFAMPICIN	R	rpoA upstream	NULL	NULL	NULL	NULL	NULL	NULL	DST	1		BACTEC MGIT 960	MICROBIAL CULTURE, LIQUID
14-13764	RIFAMPICIN	R	rpoB	1349C>T	Ser450Leu	761155	C	T	NULL	DST	1		BACTEC MGIT 960	MICROBIAL CULTURE, LIQUID
14-13764	RIFAMPICIN	R	rpoB	309C>T	Asp103Asp	760115	C	T	NULL	DST	1		BACTEC MGIT 960	MICROBIAL CULTURE, LIQUID
14-13764	RIFAMPICIN	R	rpoB upstream	NULL	NULL	NULL	NULL	NULL	NULL	DST	1		BACTEC MGIT 960	MICROBIAL CULTURE, LIQUID
14-13764	RIFAMPICIN	R	rpoC	1448T>G	Val483Gly	764817	T	G	NULL	DST	1		BACTEC MGIT 960	MICROBIAL CULTURE, LIQUID
14-13764	RIFAMPICIN	R	rpoC	1781G>A	Gly594Glu	765150	G	A	NULL	DST	1		BACTEC MGIT 960	MICROBIAL CULTURE, LIQUID
14-13764	RIFAMPICIN	R	rpoC upstream	NULL	NULL	NULL	NULL	NULL	NULL	DST	1		BACTEC MGIT 960	MICROBIAL CULTURE, LIQUID
14-13768	AMIKACIN	S	rrs	NULL	NULL	NULL	NULL	NULL	NULL	DST	1		BACTEC MGIT 960	MICROBIAL CULTURE, LIQUID
14-13768	AMIKACIN	S	rrs upstream	NULL	NULL	NULL	NULL	NULL	NULL	DST	1		BACTEC MGIT 960	MICROBIAL CULTURE, LIQUID
14-13768	CAPREOMYCIN	S	rrl	NULL	NULL	NULL	NULL	NULL	NULL	DST	2.5		BACTEC MGIT 960	MICROBIAL CULTURE, LIQUID
14-13768	CAPREOMYCIN	S	rrl upstream	NULL	NULL	NULL	NULL	NULL	NULL	DST	2.5		BACTEC MGIT 960	MICROBIAL CULTURE, LIQUID
14-13768	CAPREOMYCIN	S	rrs	NULL	NULL	NULL	NULL	NULL	NULL	DST	2.5		BACTEC MGIT 960	MICROBIAL CULTURE, LIQUID
14-13768	CAPREOMYCIN	S	rrs upstream	NULL	NULL	NULL	NULL	NULL	NULL	DST	2.5		BACTEC MGIT 960	MICROBIAL CULTURE, LIQUID
14-13768	CAPREOMYCIN	S	tlyA	33A>G	Leu11Leu	1917972	A	G	NULL	DST	2.5		BACTEC MGIT 960	MICROBIAL CULTURE, LIQUID
14-13768	ETHAMBUTOL	S	aftA	1367C>T	Ala456Val	4239298	C	T	NULL	DST	5		BACTEC MGIT 960	MICROBIAL CULTURE, LIQUID
14-13768	ETHAMBUTOL	S	embA	NULL	NULL	NULL	NULL	NULL	NULL	DST	5		BACTEC MGIT 960	MICROBIAL CULTURE, LIQUID
14-13768	ETHAMBUTOL	S	embA upstream	NULL	NULL	NULL	NULL	NULL	NULL	DST	5		BACTEC MGIT 960	MICROBIAL CULTURE, LIQUID
14-13768	ETHAMBUTOL	S	embC	2781C>T	Arg927Arg	4242643	C	T	NULL	DST	5		BACTEC MGIT 960	MICROBIAL CULTURE, LIQUID
14-13768	ETHAMBUTOL	S	embC	2941G>C	Val981Leu	4242803	G	C	NULL	DST	5		BACTEC MGIT 960	MICROBIAL CULTURE, LIQUID
14-13768	ETHAMBUTOL	S	embR	NULL	NULL	NULL	NULL	NULL	NULL	DST	5		BACTEC MGIT 960	MICROBIAL CULTURE, LIQUID
14-13768	ETHAMBUTOL	S	embR upstream	NULL	NULL	NULL	NULL	NULL	NULL	DST	5		BACTEC MGIT 960	MICROBIAL CULTURE, LIQUID
14-13768	ETHAMBUTOL	S	ubiA	NULL	NULL	NULL	NULL	NULL	NULL	DST	5		BACTEC MGIT 960	MICROBIAL CULTURE, LIQUID
14-13768	ETHAMBUTOL	S	ubiA upstream	NULL	NULL	NULL	NULL	NULL	NULL	DST	5		BACTEC MGIT 960	MICROBIAL CULTURE, LIQUID
14-13768	ETHIONAMIDE	S	ethA	NULL	NULL	NULL	NULL	NULL	NULL	DST	5		BACTEC MGIT 960	MICROBIAL CULTURE, LIQUID
14-13768	ETHIONAMIDE	S	ethA upstream	NULL	NULL	NULL	NULL	NULL	NULL	DST	5		BACTEC MGIT 960	MICROBIAL CULTURE, LIQUID
14-13768	ETHIONAMIDE	S	ethR	NULL	NULL	NULL	NULL	NULL	NULL	DST	5		BACTEC MGIT 960	MICROBIAL CULTURE, LIQUID
14-13768	ETHIONAMIDE	S	fabG1	NULL	NULL	NULL	NULL	NULL	NULL	DST	5		BACTEC MGIT 960	MICROBIAL CULTURE, LIQUID
14-13768	ETHIONAMIDE	S	fabG1 upstream	NULL	NULL	NULL	NULL	NULL	NULL	DST	5		BACTEC MGIT 960	MICROBIAL CULTURE, LIQUID
14-13768	ETHIONAMIDE	S	inhA	NULL	NULL	NULL	NULL	NULL	NULL	DST	5		BACTEC MGIT 960	MICROBIAL CULTURE, LIQUID
14-13768	ETHIONAMIDE	S	inhA upstream	NULL	NULL	NULL	NULL	NULL	NULL	DST	5		BACTEC MGIT 960	MICROBIAL CULTURE, LIQUID
14-13768	ETHIONAMIDE	S	mmaA3	NULL	NULL	NULL	NULL	NULL	NULL	DST	5		BACTEC MGIT 960	MICROBIAL CULTURE, LIQUID
14-13768	ETHIONAMIDE	S	mmaA3 upstream	NULL	NULL	NULL	NULL	NULL	NULL	DST	5		BACTEC MGIT 960	MICROBIAL CULTURE, LIQUID
14-13768	ETHIONAMIDE	S	mshA	332A>G	Asn111Ser	575679	A	G	NULL	DST	5		BACTEC MGIT 960	MICROBIAL CULTURE, LIQUID
14-13768	ETHIONAMIDE	S	mshA upstream	NULL	NULL	NULL	NULL	NULL	NULL	DST	5		BACTEC MGIT 960	MICROBIAL CULTURE, LIQUID
14-13768	ETHIONAMIDE	S	mshC	NULL	NULL	NULL	NULL	NULL	NULL	DST	5		BACTEC MGIT 960	MICROBIAL CULTURE, LIQUID
14-13768	ETHIONAMIDE	S	mshC upstream	NULL	NULL	NULL	NULL	NULL	NULL	DST	5		BACTEC MGIT 960	MICROBIAL CULTURE, LIQUID
14-13768	ETHIONAMIDE	S	mymA	NULL	NULL	NULL	NULL	NULL	NULL	DST	5		BACTEC MGIT 960	MICROBIAL CULTURE, LIQUID
14-13768	ETHIONAMIDE	S	mymA upstream	NULL	NULL	NULL	NULL	NULL	NULL	DST	5		BACTEC MGIT 960	MICROBIAL CULTURE, LIQUID
14-13768	ETHIONAMIDE	S	ndh	NULL	NULL	NULL	NULL	NULL	NULL	DST	5		BACTEC MGIT 960	MICROBIAL CULTURE, LIQUID
14-13768	ETHIONAMIDE	S	ndh upstream	NULL	NULL	NULL	NULL	NULL	NULL	DST	5		BACTEC MGIT 960	MICROBIAL CULTURE, LIQUID
14-13768	ETHIONAMIDE	S	nudC	NULL	NULL	NULL	NULL	NULL	NULL	DST	5		BACTEC MGIT 960	MICROBIAL CULTURE, LIQUID
14-13768	ETHIONAMIDE	S	nudC upstream	NULL	NULL	NULL	NULL	NULL	NULL	DST	5		BACTEC MGIT 960	MICROBIAL CULTURE, LIQUID
14-13768	ETHIONAMIDE	S	Rv0565c	202T>C	Ser68Pro	657269	A	G	NULL	DST	5		BACTEC MGIT 960	MICROBIAL CULTURE, LIQUID
14-13768	ETHIONAMIDE	S	Rv0565c upstream	NULL	NULL	NULL	NULL	NULL	NULL	DST	5		BACTEC MGIT 960	MICROBIAL CULTURE, LIQUID
14-13768	ISONIAZID	S	ahpC	NULL	NULL	NULL	NULL	NULL	NULL	DST	0.1		BACTEC MGIT 960	MICROBIAL CULTURE, LIQUID
14-13768	ISONIAZID	S	ahpC upstream	NULL	NULL	NULL	NULL	NULL	NULL	DST	0.1		BACTEC MGIT 960	MICROBIAL CULTURE, LIQUID
14-13768	ISONIAZID	S	fabG1	NULL	NULL	NULL	NULL	NULL	NULL	DST	0.1		BACTEC MGIT 960	MICROBIAL CULTURE, LIQUID
14-13768	ISONIAZID	S	fabG1 upstream	NULL	NULL	NULL	NULL	NULL	NULL	DST	0.1		BACTEC MGIT 960	MICROBIAL CULTURE, LIQUID
14-13768	ISONIAZID	S	furA	NULL	NULL	NULL	NULL	NULL	NULL	DST	0.1		BACTEC MGIT 960	MICROBIAL CULTURE, LIQUID
14-13768	ISONIAZID	S	furA upstream	NULL	NULL	NULL	NULL	NULL	NULL	DST	0.1		BACTEC MGIT 960	MICROBIAL CULTURE, LIQUID
14-13768	ISONIAZID	S	inbR	NULL	NULL	NULL	NULL	NULL	NULL	DST	0.1		BACTEC MGIT 960	MICROBIAL CULTURE, LIQUID
14-13768	ISONIAZID	S	inbR upstream	NULL	NULL	NULL	NULL	NULL	NULL	DST	0.1		BACTEC MGIT 960	MICROBIAL CULTURE, LIQUID
14-13768	ISONIAZID	S	inhA	NULL	NULL	NULL	NULL	NULL	NULL	DST	0.1		BACTEC MGIT 960	MICROBIAL CULTURE, LIQUID
14-13768	ISONIAZID	S	inhA upstream	NULL	NULL	NULL	NULL	NULL	NULL	DST	0.1		BACTEC MGIT 960	MICROBIAL CULTURE, LIQUID
14-13768	ISONIAZID	S	kasA	NULL	NULL	NULL	NULL	NULL	NULL	DST	0.1		BACTEC MGIT 960	MICROBIAL CULTURE, LIQUID
14-13768	ISONIAZID	S	katG	NULL	NULL	NULL	NULL	NULL	NULL	DST	0.1		BACTEC MGIT 960	MICROBIAL CULTURE, LIQUID
14-13768	ISONIAZID	S	katG upstream	NULL	NULL	NULL	NULL	NULL	NULL	DST	0.1		BACTEC MGIT 960	MICROBIAL CULTURE, LIQUID
14-13768	ISONIAZID	S	mmaA3	NULL	NULL	NULL	NULL	NULL	NULL	DST	0.1		BACTEC MGIT 960	MICROBIAL CULTURE, LIQUID
14-13768	ISONIAZID	S	mmaA3 upstream	NULL	NULL	NULL	NULL	NULL	NULL	DST	0.1		BACTEC MGIT 960	MICROBIAL CULTURE, LIQUID
14-13768	ISONIAZID	S	mshA	332A>G	Asn111Ser	575679	A	G	NULL	DST	0.1		BACTEC MGIT 960	MICROBIAL CULTURE, LIQUID
14-13768	ISONIAZID	S	mshA upstream	NULL	NULL	NULL	NULL	NULL	NULL	DST	0.1		BACTEC MGIT 960	MICROBIAL CULTURE, LIQUID
14-13768	ISONIAZID	S	mshB	NULL	NULL	NULL	NULL	NULL	NULL	DST	0.1		BACTEC MGIT 960	MICROBIAL CULTURE, LIQUID
14-13768	ISONIAZID	S	mshB upstream	NULL	NULL	NULL	NULL	NULL	NULL	DST	0.1		BACTEC MGIT 960	MICROBIAL CULTURE, LIQUID
14-13768	ISONIAZID	S	mshC	NULL	NULL	NULL	NULL	NULL	NULL	DST	0.1		BACTEC MGIT 960	MICROBIAL CULTURE, LIQUID
14-13768	ISONIAZID	S	mshC upstream	NULL	NULL	NULL	NULL	NULL	NULL	DST	0.1		BACTEC MGIT 960	MICROBIAL CULTURE, LIQUID
14-13768	ISONIAZID	S	mymA	NULL	NULL	NULL	NULL	NULL	NULL	DST	0.1		BACTEC MGIT 960	MICROBIAL CULTURE, LIQUID
14-13768	ISONIAZID	S	mymA upstream	NULL	NULL	NULL	NULL	NULL	NULL	DST	0.1		BACTEC MGIT 960	MICROBIAL CULTURE, LIQUID
14-13768	ISONIAZID	S	nat	NULL	NULL	NULL	NULL	NULL	NULL	DST	0.1		BACTEC MGIT 960	MICROBIAL CULTURE, LIQUID
14-13768	ISONIAZID	S	nat upstream	NULL	NULL	NULL	NULL	NULL	NULL	DST	0.1		BACTEC MGIT 960	MICROBIAL CULTURE, LIQUID
14-13768	ISONIAZID	S	ndh	NULL	NULL	NULL	NULL	NULL	NULL	DST	0.1		BACTEC MGIT 960	MICROBIAL CULTURE, LIQUID
14-13768	ISONIAZID	S	ndh upstream	NULL	NULL	NULL	NULL	NULL	NULL	DST	0.1		BACTEC MGIT 960	MICROBIAL CULTURE, LIQUID
14-13768	ISONIAZID	S	nudC	NULL	NULL	NULL	NULL	NULL	NULL	DST	0.1		BACTEC MGIT 960	MICROBIAL CULTURE, LIQUID
14-13768	ISONIAZID	S	nudC upstream	NULL	NULL	NULL	NULL	NULL	NULL	DST	0.1		BACTEC MGIT 960	MICROBIAL CULTURE, LIQUID
14-13768	ISONIAZID	S	sigI	NULL	NULL	NULL	NULL	NULL	NULL	DST	0.1		BACTEC MGIT 960	MICROBIAL CULTURE, LIQUID
14-13768	ISONIAZID	S	sigI upstream	NULL	NULL	NULL	NULL	NULL	NULL	DST	0.1		BACTEC MGIT 960	MICROBIAL CULTURE, LIQUID
14-13768	KANAMYCIN	S	eis	NULL	NULL	NULL	NULL	NULL	NULL	DST	2.5		BACTEC MGIT 960	MICROBIAL CULTURE, LIQUID
14-13768	KANAMYCIN	S	eis upstream	NULL	NULL	NULL	NULL	NULL	NULL	DST	2.5		BACTEC MGIT 960	MICROBIAL CULTURE, LIQUID
14-13768	KANAMYCIN	S	rrs	NULL	NULL	NULL	NULL	NULL	NULL	DST	2.5		BACTEC MGIT 960	MICROBIAL CULTURE, LIQUID
14-13768	KANAMYCIN	S	rrs upstream	NULL	NULL	NULL	NULL	NULL	NULL	DST	2.5		BACTEC MGIT 960	MICROBIAL CULTURE, LIQUID
14-13768	KANAMYCIN	S	whiB7	NULL	NULL	NULL	NULL	NULL	NULL	DST	2.5		BACTEC MGIT 960	MICROBIAL CULTURE, LIQUID
14-13768	KANAMYCIN	S	whiB7 upstream	NULL	NULL	NULL	NULL	NULL	NULL	DST	2.5		BACTEC MGIT 960	MICROBIAL CULTURE, LIQUID
14-13768	LEVOFLOXACIN	S	eccB5	NULL	NULL	NULL	NULL	NULL	NULL	DST	1.5		BACTEC MGIT 960	MICROBIAL CULTURE, LIQUID
14-13768	LEVOFLOXACIN	S	eccB5 upstream	NULL	NULL	NULL	NULL	NULL	NULL	DST	1.5		BACTEC MGIT 960	MICROBIAL CULTURE, LIQUID
14-13768	LEVOFLOXACIN	S	eccC5	3612T>C	Ser1204Ser	2022868	T	C	NULL	DST	1.5		BACTEC MGIT 960	MICROBIAL CULTURE, LIQUID
14-13768	LEVOFLOXACIN	S	eccC5	888G>A	Glu296Glu	2020144	G	A	NULL	DST	1.5		BACTEC MGIT 960	MICROBIAL CULTURE, LIQUID
14-13768	LEVOFLOXACIN	S	gyrA	2003G>A	Gly668Asp	9304	G	A	NULL	DST	1.5		BACTEC MGIT 960	MICROBIAL CULTURE, LIQUID
14-13768	LEVOFLOXACIN	S	gyrA	284G>C	Ser95Thr	7585	G	C	NULL	DST	1.5		BACTEC MGIT 960	MICROBIAL CULTURE, LIQUID
14-13768	LEVOFLOXACIN	S	gyrA	61G>C	Glu21Gln	7362	G	C	NULL	DST	1.5		BACTEC MGIT 960	MICROBIAL CULTURE, LIQUID
14-13768	LEVOFLOXACIN	S	gyrA upstream	NULL	NULL	NULL	NULL	NULL	NULL	DST	1.5		BACTEC MGIT 960	MICROBIAL CULTURE, LIQUID
14-13768	LEVOFLOXACIN	S	gyrB	NULL	NULL	NULL	NULL	NULL	NULL	DST	1.5		BACTEC MGIT 960	MICROBIAL CULTURE, LIQUID
14-13768	LEVOFLOXACIN	S	gyrB upstream	NULL	NULL	NULL	NULL	NULL	NULL	DST	1.5		BACTEC MGIT 960	MICROBIAL CULTURE, LIQUID
14-13768	MOXIFLOXACIN	S	eccB5	NULL	NULL	NULL	NULL	NULL	NULL	DST	0.5		BACTEC MGIT 960	MICROBIAL CULTURE, LIQUID
14-13768	MOXIFLOXACIN	S	eccB5 upstream	NULL	NULL	NULL	NULL	NULL	NULL	DST	0.5		BACTEC MGIT 960	MICROBIAL CULTURE, LIQUID
14-13768	MOXIFLOXACIN	S	eccC5	3612T>C	Ser1204Ser	2022868	T	C	NULL	DST	0.5		BACTEC MGIT 960	MICROBIAL CULTURE, LIQUID
14-13768	MOXIFLOXACIN	S	eccC5	888G>A	Glu296Glu	2020144	G	A	NULL	DST	0.5		BACTEC MGIT 960	MICROBIAL CULTURE, LIQUID
14-13768	MOXIFLOXACIN	S	gyrA	2003G>A	Gly668Asp	9304	G	A	NULL	DST	0.5		BACTEC MGIT 960	MICROBIAL CULTURE, LIQUID
14-13768	MOXIFLOXACIN	S	gyrA	284G>C	Ser95Thr	7585	G	C	NULL	DST	0.5		BACTEC MGIT 960	MICROBIAL CULTURE, LIQUID
14-13768	MOXIFLOXACIN	S	gyrA	61G>C	Glu21Gln	7362	G	C	NULL	DST	0.5		BACTEC MGIT 960	MICROBIAL CULTURE, LIQUID
14-13768	MOXIFLOXACIN	S	gyrA upstream	NULL	NULL	NULL	NULL	NULL	NULL	DST	0.5		BACTEC MGIT 960	MICROBIAL CULTURE, LIQUID
14-13768	MOXIFLOXACIN	S	gyrB	NULL	NULL	NULL	NULL	NULL	NULL	DST	0.5		BACTEC MGIT 960	MICROBIAL CULTURE, LIQUID
14-13768	MOXIFLOXACIN	S	gyrB upstream	NULL	NULL	NULL	NULL	NULL	NULL	DST	0.5		BACTEC MGIT 960	MICROBIAL CULTURE, LIQUID
14-13768	OFLOXACIN	S	eccB5	NULL	NULL	NULL	NULL	NULL	NULL	DST	2		BACTEC MGIT 960	MICROBIAL CULTURE, LIQUID
14-13768	OFLOXACIN	S	eccB5 upstream	NULL	NULL	NULL	NULL	NULL	NULL	DST	2		BACTEC MGIT 960	MICROBIAL CULTURE, LIQUID
14-13768	OFLOXACIN	S	eccC5	3612T>C	Ser1204Ser	2022868	T	C	NULL	DST	2		BACTEC MGIT 960	MICROBIAL CULTURE, LIQUID
14-13768	OFLOXACIN	S	eccC5	888G>A	Glu296Glu	2020144	G	A	NULL	DST	2		BACTEC MGIT 960	MICROBIAL CULTURE, LIQUID
14-13768	OFLOXACIN	S	gyrA	2003G>A	Gly668Asp	9304	G	A	NULL	DST	2		BACTEC MGIT 960	MICROBIAL CULTURE, LIQUID
14-13768	OFLOXACIN	S	gyrA	284G>C	Ser95Thr	7585	G	C	NULL	DST	2		BACTEC MGIT 960	MICROBIAL CULTURE, LIQUID
14-13768	OFLOXACIN	S	gyrA	61G>C	Glu21Gln	7362	G	C	NULL	DST	2		BACTEC MGIT 960	MICROBIAL CULTURE, LIQUID
14-13768	OFLOXACIN	S	gyrA upstream	NULL	NULL	NULL	NULL	NULL	NULL	DST	2		BACTEC MGIT 960	MICROBIAL CULTURE, LIQUID
14-13768	OFLOXACIN	S	gyrB	NULL	NULL	NULL	NULL	NULL	NULL	DST	2		BACTEC MGIT 960	MICROBIAL CULTURE, LIQUID
14-13768	OFLOXACIN	S	gyrB upstream	NULL	NULL	NULL	NULL	NULL	NULL	DST	2		BACTEC MGIT 960	MICROBIAL CULTURE, LIQUID
14-13768	PYRAZINAMIDE	S	clpC1	NULL	NULL	NULL	NULL	NULL	NULL	DST	100		BACTEC MGIT 960	MICROBIAL CULTURE, LIQUID
14-13768	PYRAZINAMIDE	S	clpC1 upstream	NULL	NULL	NULL	NULL	NULL	NULL	DST	100		BACTEC MGIT 960	MICROBIAL CULTURE, LIQUID
14-13768	PYRAZINAMIDE	S	gpsI	1003C>T	Leu335Leu	3091595	G	A	NULL	DST	100		BACTEC MGIT 960	MICROBIAL CULTURE, LIQUID
14-13768	PYRAZINAMIDE	S	gpsI upstream	NULL	NULL	NULL	NULL	NULL	NULL	DST	100		BACTEC MGIT 960	MICROBIAL CULTURE, LIQUID
14-13768	PYRAZINAMIDE	S	mas	NULL	NULL	NULL	NULL	NULL	NULL	DST	100		BACTEC MGIT 960	MICROBIAL CULTURE, LIQUID
14-13768	PYRAZINAMIDE	S	mas upstream	NULL	NULL	NULL	NULL	NULL	NULL	DST	100		BACTEC MGIT 960	MICROBIAL CULTURE, LIQUID
14-13768	PYRAZINAMIDE	S	panD	NULL	NULL	NULL	NULL	NULL	NULL	DST	100		BACTEC MGIT 960	MICROBIAL CULTURE, LIQUID
14-13768	PYRAZINAMIDE	S	pncA	NULL	NULL	NULL	NULL	NULL	NULL	DST	100		BACTEC MGIT 960	MICROBIAL CULTURE, LIQUID
14-13768	PYRAZINAMIDE	S	pncA upstream	NULL	NULL	NULL	NULL	NULL	NULL	DST	100		BACTEC MGIT 960	MICROBIAL CULTURE, LIQUID
14-13768	PYRAZINAMIDE	S	ppsA	NULL	NULL	NULL	NULL	NULL	NULL	DST	100		BACTEC MGIT 960	MICROBIAL CULTURE, LIQUID
14-13768	PYRAZINAMIDE	S	ppsA upstream	NULL	NULL	NULL	NULL	NULL	NULL	DST	100		BACTEC MGIT 960	MICROBIAL CULTURE, LIQUID
14-13768	PYRAZINAMIDE	S	ppsB	NULL	NULL	NULL	NULL	NULL	NULL	DST	100		BACTEC MGIT 960	MICROBIAL CULTURE, LIQUID
14-13768	PYRAZINAMIDE	S	ppsC	2590A>C	Ser864Arg	3258274	A	C	NULL	DST	100		BACTEC MGIT 960	MICROBIAL CULTURE, LIQUID
14-13768	PYRAZINAMIDE	S	ppsC	810A>G	Gly270Gly	3256494	A	G	NULL	DST	100		BACTEC MGIT 960	MICROBIAL CULTURE, LIQUID
14-13768	PYRAZINAMIDE	S	ppsD	NULL	NULL	NULL	NULL	NULL	NULL	DST	100		BACTEC MGIT 960	MICROBIAL CULTURE, LIQUID
14-13768	PYRAZINAMIDE	S	proZ	NULL	NULL	NULL	NULL	NULL	NULL	DST	100		BACTEC MGIT 960	MICROBIAL CULTURE, LIQUID
14-13768	PYRAZINAMIDE	S	proZ upstream	NULL	NULL	NULL	NULL	NULL	NULL	DST	100		BACTEC MGIT 960	MICROBIAL CULTURE, LIQUID
14-13768	PYRAZINAMIDE	S	rpsA	NULL	NULL	NULL	NULL	NULL	NULL	DST	100		BACTEC MGIT 960	MICROBIAL CULTURE, LIQUID
14-13768	PYRAZINAMIDE	S	rpsA upstream	NULL	NULL	NULL	NULL	NULL	NULL	DST	100		BACTEC MGIT 960	MICROBIAL CULTURE, LIQUID
14-13768	PYRAZINAMIDE	S	Rv0191	198C>T	Ala66Ala	222486	C	T	NULL	DST	100		BACTEC MGIT 960	MICROBIAL CULTURE, LIQUID
14-13768	PYRAZINAMIDE	S	Rv0191 upstream	NULL	NULL	NULL	NULL	NULL	NULL	DST	100		BACTEC MGIT 960	MICROBIAL CULTURE, LIQUID
14-13768	PYRAZINAMIDE	S	Rv1667c	NULL	NULL	NULL	NULL	NULL	NULL	DST	100		BACTEC MGIT 960	MICROBIAL CULTURE, LIQUID
14-13768	PYRAZINAMIDE	S	Rv1667c upstream	-192T>C	NA	1894422	A	G	NULL	DST	100		BACTEC MGIT 960	MICROBIAL CULTURE, LIQUID
14-13768	PYRAZINAMIDE	S	Rv1667c upstream	-71_-70insCGCGGCAAGA	NA	1894300	GG	GGTCTTGCCGCG	NULL	DST	100		BACTEC MGIT 960	MICROBIAL CULTURE, LIQUID
14-13768	PYRAZINAMIDE	S	Rv2731	118T>C	Ser40Pro	3043143	T	C	NULL	DST	100		BACTEC MGIT 960	MICROBIAL CULTURE, LIQUID
14-13768	PYRAZINAMIDE	S	Rv2731	244C>A	Pro82Thr	3043269	C	A	NULL	DST	100		BACTEC MGIT 960	MICROBIAL CULTURE, LIQUID
14-13768	PYRAZINAMIDE	S	Rv3008	NULL	NULL	NULL	NULL	NULL	NULL	DST	100		BACTEC MGIT 960	MICROBIAL CULTURE, LIQUID
14-13768	PYRAZINAMIDE	S	Rv3008 upstream	NULL	NULL	NULL	NULL	NULL	NULL	DST	100		BACTEC MGIT 960	MICROBIAL CULTURE, LIQUID
14-13768	PYRAZINAMIDE	S	Rv3169	NULL	NULL	NULL	NULL	NULL	NULL	DST	100		BACTEC MGIT 960	MICROBIAL CULTURE, LIQUID
14-13768	RIFAMPICIN	S	ponA1	1891C>T	Pro631Ser	55553	C	T	NULL	DST	1		BACTEC MGIT 960	MICROBIAL CULTURE, LIQUID
14-13768	RIFAMPICIN	S	ponA1	732A>G	Ala244Ala	54394	A	G	NULL	DST	1		BACTEC MGIT 960	MICROBIAL CULTURE, LIQUID
14-13768	RIFAMPICIN	S	ponA1 upstream	NULL	NULL	NULL	NULL	NULL	NULL	DST	1		BACTEC MGIT 960	MICROBIAL CULTURE, LIQUID
14-13768	RIFAMPICIN	S	rpoA	NULL	NULL	NULL	NULL	NULL	NULL	DST	1		BACTEC MGIT 960	MICROBIAL CULTURE, LIQUID
14-13768	RIFAMPICIN	S	rpoA upstream	NULL	NULL	NULL	NULL	NULL	NULL	DST	1		BACTEC MGIT 960	MICROBIAL CULTURE, LIQUID
14-13768	RIFAMPICIN	S	rpoB	309C>T	Asp103Asp	760115	C	T	NULL	DST	1		BACTEC MGIT 960	MICROBIAL CULTURE, LIQUID
14-13768	RIFAMPICIN	S	rpoB upstream	NULL	NULL	NULL	NULL	NULL	NULL	DST	1		BACTEC MGIT 960	MICROBIAL CULTURE, LIQUID
14-13768	RIFAMPICIN	S	rpoC	1781G>A	Gly594Glu	765150	G	A	NULL	DST	1		BACTEC MGIT 960	MICROBIAL CULTURE, LIQUID
14-13768	RIFAMPICIN	S	rpoC upstream	NULL	NULL	NULL	NULL	NULL	NULL	DST	1		BACTEC MGIT 960	MICROBIAL CULTURE, LIQUID
14-13770	AMIKACIN	S	rrs	NULL	NULL	NULL	NULL	NULL	NULL	DST	1		BACTEC MGIT 960	MICROBIAL CULTURE, LIQUID
14-13770	AMIKACIN	S	rrs upstream	NULL	NULL	NULL	NULL	NULL	NULL	DST	1		BACTEC MGIT 960	MICROBIAL CULTURE, LIQUID
14-13770	CAPREOMYCIN	S	rrl	NULL	NULL	NULL	NULL	NULL	NULL	DST	2.5		BACTEC MGIT 960	MICROBIAL CULTURE, LIQUID
14-13770	CAPREOMYCIN	S	rrl upstream	NULL	NULL	NULL	NULL	NULL	NULL	DST	2.5		BACTEC MGIT 960	MICROBIAL CULTURE, LIQUID
14-13770	CAPREOMYCIN	S	rrs	NULL	NULL	NULL	NULL	NULL	NULL	DST	2.5		BACTEC MGIT 960	MICROBIAL CULTURE, LIQUID
14-13770	CAPREOMYCIN	S	rrs upstream	NULL	NULL	NULL	NULL	NULL	NULL	DST	2.5		BACTEC MGIT 960	MICROBIAL CULTURE, LIQUID
14-13770	CAPREOMYCIN	S	tlyA	33A>G	Leu11Leu	1917972	A	G	NULL	DST	2.5		BACTEC MGIT 960	MICROBIAL CULTURE, LIQUID
14-13770	ETHAMBUTOL	R	aftA	NULL	NULL	NULL	NULL	NULL	NULL	DST	5		BACTEC MGIT 960	MICROBIAL CULTURE, LIQUID
14-13770	ETHAMBUTOL	R	embA	NULL	NULL	NULL	NULL	NULL	NULL	DST	5		BACTEC MGIT 960	MICROBIAL CULTURE, LIQUID
14-13770	ETHAMBUTOL	R	embA upstream	NULL	NULL	NULL	NULL	NULL	NULL	DST	5		BACTEC MGIT 960	MICROBIAL CULTURE, LIQUID
14-13770	ETHAMBUTOL	R	embC	2320G>T	Ala774Ser	4242182	G	T	NULL	DST	5		BACTEC MGIT 960	MICROBIAL CULTURE, LIQUID
14-13770	ETHAMBUTOL	R	embC	2781C>T	Arg927Arg	4242643	C	T	NULL	DST	5		BACTEC MGIT 960	MICROBIAL CULTURE, LIQUID
14-13770	ETHAMBUTOL	R	embR	NULL	NULL	NULL	NULL	NULL	NULL	DST	5		BACTEC MGIT 960	MICROBIAL CULTURE, LIQUID
14-13770	ETHAMBUTOL	R	embR upstream	NULL	NULL	NULL	NULL	NULL	NULL	DST	5		BACTEC MGIT 960	MICROBIAL CULTURE, LIQUID
14-13770	ETHAMBUTOL	R	ubiA	NULL	NULL	NULL	NULL	NULL	NULL	DST	5		BACTEC MGIT 960	MICROBIAL CULTURE, LIQUID
14-13770	ETHAMBUTOL	R	ubiA upstream	NULL	NULL	NULL	NULL	NULL	NULL	DST	5		BACTEC MGIT 960	MICROBIAL CULTURE, LIQUID
14-13770	ETHIONAMIDE	S	ethA	NULL	NULL	NULL	NULL	NULL	NULL	DST	5		BACTEC MGIT 960	MICROBIAL CULTURE, LIQUID
14-13770	ETHIONAMIDE	S	ethA upstream	NULL	NULL	NULL	NULL	NULL	NULL	DST	5		BACTEC MGIT 960	MICROBIAL CULTURE, LIQUID
14-13770	ETHIONAMIDE	S	ethR	NULL	NULL	NULL	NULL	NULL	NULL	DST	5		BACTEC MGIT 960	MICROBIAL CULTURE, LIQUID
14-13770	ETHIONAMIDE	S	fabG1	NULL	NULL	NULL	NULL	NULL	NULL	DST	5		BACTEC MGIT 960	MICROBIAL CULTURE, LIQUID
14-13770	ETHIONAMIDE	S	fabG1 upstream	NULL	NULL	NULL	NULL	NULL	NULL	DST	5		BACTEC MGIT 960	MICROBIAL CULTURE, LIQUID
14-13770	ETHIONAMIDE	S	inhA	NULL	NULL	NULL	NULL	NULL	NULL	DST	5		BACTEC MGIT 960	MICROBIAL CULTURE, LIQUID
14-13770	ETHIONAMIDE	S	inhA upstream	NULL	NULL	NULL	NULL	NULL	NULL	DST	5		BACTEC MGIT 960	MICROBIAL CULTURE, LIQUID
14-13770	ETHIONAMIDE	S	mmaA3	NULL	NULL	NULL	NULL	NULL	NULL	DST	5		BACTEC MGIT 960	MICROBIAL CULTURE, LIQUID
14-13770	ETHIONAMIDE	S	mmaA3 upstream	NULL	NULL	NULL	NULL	NULL	NULL	DST	5		BACTEC MGIT 960	MICROBIAL CULTURE, LIQUID
14-13770	ETHIONAMIDE	S	mshA	NULL	NULL	NULL	NULL	NULL	NULL	DST	5		BACTEC MGIT 960	MICROBIAL CULTURE, LIQUID
14-13770	ETHIONAMIDE	S	mshA upstream	NULL	NULL	NULL	NULL	NULL	NULL	DST	5		BACTEC MGIT 960	MICROBIAL CULTURE, LIQUID
14-13770	ETHIONAMIDE	S	mshC	NULL	NULL	NULL	NULL	NULL	NULL	DST	5		BACTEC MGIT 960	MICROBIAL CULTURE, LIQUID
14-13770	ETHIONAMIDE	S	mshC upstream	NULL	NULL	NULL	NULL	NULL	NULL	DST	5		BACTEC MGIT 960	MICROBIAL CULTURE, LIQUID
14-13770	ETHIONAMIDE	S	mymA	NULL	NULL	NULL	NULL	NULL	NULL	DST	5		BACTEC MGIT 960	MICROBIAL CULTURE, LIQUID
14-13770	ETHIONAMIDE	S	mymA upstream	NULL	NULL	NULL	NULL	NULL	NULL	DST	5		BACTEC MGIT 960	MICROBIAL CULTURE, LIQUID
14-13770	ETHIONAMIDE	S	ndh	NULL	NULL	NULL	NULL	NULL	NULL	DST	5		BACTEC MGIT 960	MICROBIAL CULTURE, LIQUID
14-13770	ETHIONAMIDE	S	ndh upstream	NULL	NULL	NULL	NULL	NULL	NULL	DST	5		BACTEC MGIT 960	MICROBIAL CULTURE, LIQUID
14-13770	ETHIONAMIDE	S	nudC	NULL	NULL	NULL	NULL	NULL	NULL	DST	5		BACTEC MGIT 960	MICROBIAL CULTURE, LIQUID
14-13770	ETHIONAMIDE	S	nudC upstream	NULL	NULL	NULL	NULL	NULL	NULL	DST	5		BACTEC MGIT 960	MICROBIAL CULTURE, LIQUID
14-13770	ETHIONAMIDE	S	Rv0565c	NULL	NULL	NULL	NULL	NULL	NULL	DST	5		BACTEC MGIT 960	MICROBIAL CULTURE, LIQUID
14-13770	ETHIONAMIDE	S	Rv0565c upstream	NULL	NULL	NULL	NULL	NULL	NULL	DST	5		BACTEC MGIT 960	MICROBIAL CULTURE, LIQUID
14-13770	ISONIAZID	R	ahpC	NULL	NULL	NULL	NULL	NULL	NULL	DST	0.1		BACTEC MGIT 960	MICROBIAL CULTURE, LIQUID
14-13770	ISONIAZID	R	ahpC upstream	NULL	NULL	NULL	NULL	NULL	NULL	DST	0.1		BACTEC MGIT 960	MICROBIAL CULTURE, LIQUID
14-13770	ISONIAZID	R	fabG1	NULL	NULL	NULL	NULL	NULL	NULL	DST	0.1		BACTEC MGIT 960	MICROBIAL CULTURE, LIQUID
14-13770	ISONIAZID	R	fabG1 upstream	NULL	NULL	NULL	NULL	NULL	NULL	DST	0.1		BACTEC MGIT 960	MICROBIAL CULTURE, LIQUID
14-13770	ISONIAZID	R	furA	NULL	NULL	NULL	NULL	NULL	NULL	DST	0.1		BACTEC MGIT 960	MICROBIAL CULTURE, LIQUID
14-13770	ISONIAZID	R	furA upstream	NULL	NULL	NULL	NULL	NULL	NULL	DST	0.1		BACTEC MGIT 960	MICROBIAL CULTURE, LIQUID
14-13770	ISONIAZID	R	inbR	50T>A	Leu17Gln	331609	A	T	NULL	DST	0.1		BACTEC MGIT 960	MICROBIAL CULTURE, LIQUID
14-13770	ISONIAZID	R	inbR upstream	NULL	NULL	NULL	NULL	NULL	NULL	DST	0.1		BACTEC MGIT 960	MICROBIAL CULTURE, LIQUID
14-13770	ISONIAZID	R	inhA	NULL	NULL	NULL	NULL	NULL	NULL	DST	0.1		BACTEC MGIT 960	MICROBIAL CULTURE, LIQUID
14-13770	ISONIAZID	R	inhA upstream	NULL	NULL	NULL	NULL	NULL	NULL	DST	0.1		BACTEC MGIT 960	MICROBIAL CULTURE, LIQUID
14-13770	ISONIAZID	R	kasA	805G>A	Gly269Ser	2518919	G	A	NULL	DST	0.1		BACTEC MGIT 960	MICROBIAL CULTURE, LIQUID
14-13770	ISONIAZID	R	katG	944G>C	Ser315Thr	2155168	C	G	NULL	DST	0.1		BACTEC MGIT 960	MICROBIAL CULTURE, LIQUID
14-13770	ISONIAZID	R	katG upstream	NULL	NULL	NULL	NULL	NULL	NULL	DST	0.1		BACTEC MGIT 960	MICROBIAL CULTURE, LIQUID
14-13770	ISONIAZID	R	mmaA3	NULL	NULL	NULL	NULL	NULL	NULL	DST	0.1		BACTEC MGIT 960	MICROBIAL CULTURE, LIQUID
14-13770	ISONIAZID	R	mmaA3 upstream	NULL	NULL	NULL	NULL	NULL	NULL	DST	0.1		BACTEC MGIT 960	MICROBIAL CULTURE, LIQUID
14-13770	ISONIAZID	R	mshA	NULL	NULL	NULL	NULL	NULL	NULL	DST	0.1		BACTEC MGIT 960	MICROBIAL CULTURE, LIQUID
14-13770	ISONIAZID	R	mshA upstream	NULL	NULL	NULL	NULL	NULL	NULL	DST	0.1		BACTEC MGIT 960	MICROBIAL CULTURE, LIQUID
14-13770	ISONIAZID	R	mshB	NULL	NULL	NULL	NULL	NULL	NULL	DST	0.1		BACTEC MGIT 960	MICROBIAL CULTURE, LIQUID
14-13770	ISONIAZID	R	mshB upstream	NULL	NULL	NULL	NULL	NULL	NULL	DST	0.1		BACTEC MGIT 960	MICROBIAL CULTURE, LIQUID
14-13770	ISONIAZID	R	mshC	NULL	NULL	NULL	NULL	NULL	NULL	DST	0.1		BACTEC MGIT 960	MICROBIAL CULTURE, LIQUID
14-13770	ISONIAZID	R	mshC upstream	NULL	NULL	NULL	NULL	NULL	NULL	DST	0.1		BACTEC MGIT 960	MICROBIAL CULTURE, LIQUID
14-13770	ISONIAZID	R	mymA	NULL	NULL	NULL	NULL	NULL	NULL	DST	0.1		BACTEC MGIT 960	MICROBIAL CULTURE, LIQUID
14-13770	ISONIAZID	R	mymA upstream	NULL	NULL	NULL	NULL	NULL	NULL	DST	0.1		BACTEC MGIT 960	MICROBIAL CULTURE, LIQUID
14-13770	ISONIAZID	R	nat	NULL	NULL	NULL	NULL	NULL	NULL	DST	0.1		BACTEC MGIT 960	MICROBIAL CULTURE, LIQUID
14-13770	ISONIAZID	R	nat upstream	NULL	NULL	NULL	NULL	NULL	NULL	DST	0.1		BACTEC MGIT 960	MICROBIAL CULTURE, LIQUID
14-13770	ISONIAZID	R	ndh	NULL	NULL	NULL	NULL	NULL	NULL	DST	0.1		BACTEC MGIT 960	MICROBIAL CULTURE, LIQUID
14-13770	ISONIAZID	R	ndh upstream	NULL	NULL	NULL	NULL	NULL	NULL	DST	0.1		BACTEC MGIT 960	MICROBIAL CULTURE, LIQUID
14-13770	ISONIAZID	R	nudC	NULL	NULL	NULL	NULL	NULL	NULL	DST	0.1		BACTEC MGIT 960	MICROBIAL CULTURE, LIQUID
14-13770	ISONIAZID	R	nudC upstream	NULL	NULL	NULL	NULL	NULL	NULL	DST	0.1		BACTEC MGIT 960	MICROBIAL CULTURE, LIQUID
14-13770	ISONIAZID	R	sigI	NULL	NULL	NULL	NULL	NULL	NULL	DST	0.1		BACTEC MGIT 960	MICROBIAL CULTURE, LIQUID
14-13770	ISONIAZID	R	sigI upstream	NULL	NULL	NULL	NULL	NULL	NULL	DST	0.1		BACTEC MGIT 960	MICROBIAL CULTURE, LIQUID
14-13770	KANAMYCIN	S	eis	NULL	NULL	NULL	NULL	NULL	NULL	DST	2.5		BACTEC MGIT 960	MICROBIAL CULTURE, LIQUID
14-13770	KANAMYCIN	S	eis upstream	NULL	NULL	NULL	NULL	NULL	NULL	DST	2.5		BACTEC MGIT 960	MICROBIAL CULTURE, LIQUID
14-13770	KANAMYCIN	S	rrs	NULL	NULL	NULL	NULL	NULL	NULL	DST	2.5		BACTEC MGIT 960	MICROBIAL CULTURE, LIQUID
14-13770	KANAMYCIN	S	rrs upstream	NULL	NULL	NULL	NULL	NULL	NULL	DST	2.5		BACTEC MGIT 960	MICROBIAL CULTURE, LIQUID
14-13770	KANAMYCIN	S	whiB7	NULL	NULL	NULL	NULL	NULL	NULL	DST	2.5		BACTEC MGIT 960	MICROBIAL CULTURE, LIQUID
14-13770	KANAMYCIN	S	whiB7 upstream	NULL	NULL	NULL	NULL	NULL	NULL	DST	2.5		BACTEC MGIT 960	MICROBIAL CULTURE, LIQUID
14-13770	LEVOFLOXACIN	S	eccB5	NULL	NULL	NULL	NULL	NULL	NULL	DST	1.5		BACTEC MGIT 960	MICROBIAL CULTURE, LIQUID
14-13770	LEVOFLOXACIN	S	eccB5 upstream	NULL	NULL	NULL	NULL	NULL	NULL	DST	1.5		BACTEC MGIT 960	MICROBIAL CULTURE, LIQUID
14-13770	LEVOFLOXACIN	S	eccC5	3612T>C	Ser1204Ser	2022868	T	C	NULL	DST	1.5		BACTEC MGIT 960	MICROBIAL CULTURE, LIQUID
14-13770	LEVOFLOXACIN	S	gyrA	2003G>A	Gly668Asp	9304	G	A	NULL	DST	1.5		BACTEC MGIT 960	MICROBIAL CULTURE, LIQUID
14-13770	LEVOFLOXACIN	S	gyrA	284G>C	Ser95Thr	7585	G	C	NULL	DST	1.5		BACTEC MGIT 960	MICROBIAL CULTURE, LIQUID
14-13770	LEVOFLOXACIN	S	gyrA	61G>C	Glu21Gln	7362	G	C	NULL	DST	1.5		BACTEC MGIT 960	MICROBIAL CULTURE, LIQUID
14-13770	LEVOFLOXACIN	S	gyrA	739G>A	Gly247Ser	8040	G	A	NULL	DST	1.5		BACTEC MGIT 960	MICROBIAL CULTURE, LIQUID
14-13770	LEVOFLOXACIN	S	gyrA upstream	NULL	NULL	NULL	NULL	NULL	NULL	DST	1.5		BACTEC MGIT 960	MICROBIAL CULTURE, LIQUID
14-13770	LEVOFLOXACIN	S	gyrB	NULL	NULL	NULL	NULL	NULL	NULL	DST	1.5		BACTEC MGIT 960	MICROBIAL CULTURE, LIQUID
14-13770	LEVOFLOXACIN	S	gyrB upstream	NULL	NULL	NULL	NULL	NULL	NULL	DST	1.5		BACTEC MGIT 960	MICROBIAL CULTURE, LIQUID
14-13770	MOXIFLOXACIN	S	eccB5	NULL	NULL	NULL	NULL	NULL	NULL	DST	0.5		BACTEC MGIT 960	MICROBIAL CULTURE, LIQUID
14-13770	MOXIFLOXACIN	S	eccB5 upstream	NULL	NULL	NULL	NULL	NULL	NULL	DST	0.5		BACTEC MGIT 960	MICROBIAL CULTURE, LIQUID
14-13770	MOXIFLOXACIN	S	eccC5	3612T>C	Ser1204Ser	2022868	T	C	NULL	DST	0.5		BACTEC MGIT 960	MICROBIAL CULTURE, LIQUID
14-13770	MOXIFLOXACIN	S	gyrA	2003G>A	Gly668Asp	9304	G	A	NULL	DST	0.5		BACTEC MGIT 960	MICROBIAL CULTURE, LIQUID
14-13770	MOXIFLOXACIN	S	gyrA	284G>C	Ser95Thr	7585	G	C	NULL	DST	0.5		BACTEC MGIT 960	MICROBIAL CULTURE, LIQUID
14-13770	MOXIFLOXACIN	S	gyrA	61G>C	Glu21Gln	7362	G	C	NULL	DST	0.5		BACTEC MGIT 960	MICROBIAL CULTURE, LIQUID
14-13770	MOXIFLOXACIN	S	gyrA	739G>A	Gly247Ser	8040	G	A	NULL	DST	0.5		BACTEC MGIT 960	MICROBIAL CULTURE, LIQUID
14-13770	MOXIFLOXACIN	S	gyrA upstream	NULL	NULL	NULL	NULL	NULL	NULL	DST	0.5		BACTEC MGIT 960	MICROBIAL CULTURE, LIQUID
14-13770	MOXIFLOXACIN	S	gyrB	NULL	NULL	NULL	NULL	NULL	NULL	DST	0.5		BACTEC MGIT 960	MICROBIAL CULTURE, LIQUID
14-13770	MOXIFLOXACIN	S	gyrB upstream	NULL	NULL	NULL	NULL	NULL	NULL	DST	0.5		BACTEC MGIT 960	MICROBIAL CULTURE, LIQUID
14-13770	OFLOXACIN	S	eccB5	NULL	NULL	NULL	NULL	NULL	NULL	DST	2		BACTEC MGIT 960	MICROBIAL CULTURE, LIQUID
14-13770	OFLOXACIN	S	eccB5 upstream	NULL	NULL	NULL	NULL	NULL	NULL	DST	2		BACTEC MGIT 960	MICROBIAL CULTURE, LIQUID
14-13770	OFLOXACIN	S	eccC5	3612T>C	Ser1204Ser	2022868	T	C	NULL	DST	2		BACTEC MGIT 960	MICROBIAL CULTURE, LIQUID
14-13770	OFLOXACIN	S	gyrA	2003G>A	Gly668Asp	9304	G	A	NULL	DST	2		BACTEC MGIT 960	MICROBIAL CULTURE, LIQUID
14-13770	OFLOXACIN	S	gyrA	284G>C	Ser95Thr	7585	G	C	NULL	DST	2		BACTEC MGIT 960	MICROBIAL CULTURE, LIQUID
14-13770	OFLOXACIN	S	gyrA	61G>C	Glu21Gln	7362	G	C	NULL	DST	2		BACTEC MGIT 960	MICROBIAL CULTURE, LIQUID
14-13770	OFLOXACIN	S	gyrA	739G>A	Gly247Ser	8040	G	A	NULL	DST	2		BACTEC MGIT 960	MICROBIAL CULTURE, LIQUID
14-13770	OFLOXACIN	S	gyrA upstream	NULL	NULL	NULL	NULL	NULL	NULL	DST	2		BACTEC MGIT 960	MICROBIAL CULTURE, LIQUID
14-13770	OFLOXACIN	S	gyrB	NULL	NULL	NULL	NULL	NULL	NULL	DST	2		BACTEC MGIT 960	MICROBIAL CULTURE, LIQUID
14-13770	OFLOXACIN	S	gyrB upstream	NULL	NULL	NULL	NULL	NULL	NULL	DST	2		BACTEC MGIT 960	MICROBIAL CULTURE, LIQUID
14-13770	PYRAZINAMIDE	R	clpC1	2418C>T	Asn806Asn	4038287	G	A	NULL	DST	100		BACTEC MGIT 960	MICROBIAL CULTURE, LIQUID
14-13770	PYRAZINAMIDE	R	clpC1 upstream	NULL	NULL	NULL	NULL	NULL	NULL	DST	100		BACTEC MGIT 960	MICROBIAL CULTURE, LIQUID
14-13770	PYRAZINAMIDE	R	gpsI	NULL	NULL	NULL	NULL	NULL	NULL	DST	100		BACTEC MGIT 960	MICROBIAL CULTURE, LIQUID
14-13770	PYRAZINAMIDE	R	gpsI upstream	NULL	NULL	NULL	NULL	NULL	NULL	DST	100		BACTEC MGIT 960	MICROBIAL CULTURE, LIQUID
14-13770	PYRAZINAMIDE	R	mas	NULL	NULL	NULL	NULL	NULL	NULL	DST	100		BACTEC MGIT 960	MICROBIAL CULTURE, LIQUID
14-13770	PYRAZINAMIDE	R	mas upstream	NULL	NULL	NULL	NULL	NULL	NULL	DST	100		BACTEC MGIT 960	MICROBIAL CULTURE, LIQUID
14-13770	PYRAZINAMIDE	R	panD	NULL	NULL	NULL	NULL	NULL	NULL	DST	100		BACTEC MGIT 960	MICROBIAL CULTURE, LIQUID
14-13770	PYRAZINAMIDE	R	pncA	29A>G	Gln10Arg	2289213	T	C	NULL	DST	100		BACTEC MGIT 960	MICROBIAL CULTURE, LIQUID
14-13770	PYRAZINAMIDE	R	pncA upstream	NULL	NULL	NULL	NULL	NULL	NULL	DST	100		BACTEC MGIT 960	MICROBIAL CULTURE, LIQUID
14-13770	PYRAZINAMIDE	R	ppsA	NULL	NULL	NULL	NULL	NULL	NULL	DST	100		BACTEC MGIT 960	MICROBIAL CULTURE, LIQUID
14-13770	PYRAZINAMIDE	R	ppsA upstream	NULL	NULL	NULL	NULL	NULL	NULL	DST	100		BACTEC MGIT 960	MICROBIAL CULTURE, LIQUID
14-13770	PYRAZINAMIDE	R	ppsB	NULL	NULL	NULL	NULL	NULL	NULL	DST	100		BACTEC MGIT 960	MICROBIAL CULTURE, LIQUID
14-13770	PYRAZINAMIDE	R	ppsC	4617A>G	Gly1539Gly	3260301	A	G	NULL	DST	100		BACTEC MGIT 960	MICROBIAL CULTURE, LIQUID
14-13770	PYRAZINAMIDE	R	ppsC	5696A>G	Asn1899Ser	3261380	A	G	NULL	DST	100		BACTEC MGIT 960	MICROBIAL CULTURE, LIQUID
14-13770	PYRAZINAMIDE	R	ppsC	810A>G	Gly270Gly	3256494	A	G	NULL	DST	100		BACTEC MGIT 960	MICROBIAL CULTURE, LIQUID
14-13770	PYRAZINAMIDE	R	ppsD	NULL	NULL	NULL	NULL	NULL	NULL	DST	100		BACTEC MGIT 960	MICROBIAL CULTURE, LIQUID
14-13770	PYRAZINAMIDE	R	proZ	NULL	NULL	NULL	NULL	NULL	NULL	DST	100		BACTEC MGIT 960	MICROBIAL CULTURE, LIQUID
14-13770	PYRAZINAMIDE	R	proZ upstream	NULL	NULL	NULL	NULL	NULL	NULL	DST	100		BACTEC MGIT 960	MICROBIAL CULTURE, LIQUID
14-13770	PYRAZINAMIDE	R	rpsA	NULL	NULL	NULL	NULL	NULL	NULL	DST	100		BACTEC MGIT 960	MICROBIAL CULTURE, LIQUID
14-13770	PYRAZINAMIDE	R	rpsA upstream	NULL	NULL	NULL	NULL	NULL	NULL	DST	100		BACTEC MGIT 960	MICROBIAL CULTURE, LIQUID
14-13770	PYRAZINAMIDE	R	Rv0191	NULL	NULL	NULL	NULL	NULL	NULL	DST	100		BACTEC MGIT 960	MICROBIAL CULTURE, LIQUID
14-13770	PYRAZINAMIDE	R	Rv0191 upstream	NULL	NULL	NULL	NULL	NULL	NULL	DST	100		BACTEC MGIT 960	MICROBIAL CULTURE, LIQUID
14-13770	PYRAZINAMIDE	R	Rv1667c	NULL	NULL	NULL	NULL	NULL	NULL	DST	100		BACTEC MGIT 960	MICROBIAL CULTURE, LIQUID
14-13770	PYRAZINAMIDE	R	Rv1667c upstream	-72_-71insGGCGGCAAGA	NA	1894301	G	GTCTTGCCGCC	NULL	DST	100		BACTEC MGIT 960	MICROBIAL CULTURE, LIQUID
14-13770	PYRAZINAMIDE	R	Rv1667c upstream	-944G>A	NA	1895174	C	T	NULL	DST	100		BACTEC MGIT 960	MICROBIAL CULTURE, LIQUID
14-13770	PYRAZINAMIDE	R	Rv2731	NULL	NULL	NULL	NULL	NULL	NULL	DST	100		BACTEC MGIT 960	MICROBIAL CULTURE, LIQUID
14-13770	PYRAZINAMIDE	R	Rv3008	NULL	NULL	NULL	NULL	NULL	NULL	DST	100		BACTEC MGIT 960	MICROBIAL CULTURE, LIQUID
14-13770	PYRAZINAMIDE	R	Rv3008 upstream	NULL	NULL	NULL	NULL	NULL	NULL	DST	100		BACTEC MGIT 960	MICROBIAL CULTURE, LIQUID
14-13770	PYRAZINAMIDE	R	Rv3169	511T>C	Trp171Arg	3537748	T	C	NULL	DST	100		BACTEC MGIT 960	MICROBIAL CULTURE, LIQUID
14-13770	RIFAMPICIN	R	ponA1	1546G>A	Ala516Thr	55208	G	A	NULL	DST	1		BACTEC MGIT 960	MICROBIAL CULTURE, LIQUID
14-13770	RIFAMPICIN	R	ponA1	1588C>T	Leu530Leu	55250	C	T	NULL	DST	1		BACTEC MGIT 960	MICROBIAL CULTURE, LIQUID
14-13770	RIFAMPICIN	R	ponA1	1891C>T	Pro631Ser	55553	C	T	NULL	DST	1		BACTEC MGIT 960	MICROBIAL CULTURE, LIQUID
14-13770	RIFAMPICIN	R	ponA1 upstream	NULL	NULL	NULL	NULL	NULL	NULL	DST	1		BACTEC MGIT 960	MICROBIAL CULTURE, LIQUID
14-13770	RIFAMPICIN	R	rpoA	NULL	NULL	NULL	NULL	NULL	NULL	DST	1		BACTEC MGIT 960	MICROBIAL CULTURE, LIQUID
14-13770	RIFAMPICIN	R	rpoA upstream	NULL	NULL	NULL	NULL	NULL	NULL	DST	1		BACTEC MGIT 960	MICROBIAL CULTURE, LIQUID
14-13770	RIFAMPICIN	R	rpoB	1304A>T	Asp435Val	761110	A	T	NULL	DST	1		BACTEC MGIT 960	MICROBIAL CULTURE, LIQUID
14-13770	RIFAMPICIN	R	rpoB upstream	NULL	NULL	NULL	NULL	NULL	NULL	DST	1		BACTEC MGIT 960	MICROBIAL CULTURE, LIQUID
14-13770	RIFAMPICIN	R	rpoC	1626C>G	Ala542Ala	764995	C	G	NULL	DST	1		BACTEC MGIT 960	MICROBIAL CULTURE, LIQUID
14-13770	RIFAMPICIN	R	rpoC upstream	NULL	NULL	NULL	NULL	NULL	NULL	DST	1		BACTEC MGIT 960	MICROBIAL CULTURE, LIQUID
14-13771	AMIKACIN	S	rrs	NULL	NULL	NULL	NULL	NULL	NULL	DST	1		BACTEC MGIT 960	MICROBIAL CULTURE, LIQUID
14-13771	AMIKACIN	S	rrs upstream	NULL	NULL	NULL	NULL	NULL	NULL	DST	1		BACTEC MGIT 960	MICROBIAL CULTURE, LIQUID
14-13771	CAPREOMYCIN	S	rrl	NULL	NULL	NULL	NULL	NULL	NULL	DST	2.5		BACTEC MGIT 960	MICROBIAL CULTURE, LIQUID
14-13771	CAPREOMYCIN	S	rrl upstream	NULL	NULL	NULL	NULL	NULL	NULL	DST	2.5		BACTEC MGIT 960	MICROBIAL CULTURE, LIQUID
14-13771	CAPREOMYCIN	S	rrs	NULL	NULL	NULL	NULL	NULL	NULL	DST	2.5		BACTEC MGIT 960	MICROBIAL CULTURE, LIQUID
14-13771	CAPREOMYCIN	S	rrs upstream	NULL	NULL	NULL	NULL	NULL	NULL	DST	2.5		BACTEC MGIT 960	MICROBIAL CULTURE, LIQUID
14-13771	CAPREOMYCIN	S	tlyA	33A>G	Leu11Leu	1917972	A	G	NULL	DST	2.5		BACTEC MGIT 960	MICROBIAL CULTURE, LIQUID
14-13771	ETHAMBUTOL	S	aftA	1367C>T	Ala456Val	4239298	C	T	NULL	DST	5		BACTEC MGIT 960	MICROBIAL CULTURE, LIQUID
14-13771	ETHAMBUTOL	S	embA	NULL	NULL	NULL	NULL	NULL	NULL	DST	5		BACTEC MGIT 960	MICROBIAL CULTURE, LIQUID
14-13771	ETHAMBUTOL	S	embA upstream	NULL	NULL	NULL	NULL	NULL	NULL	DST	5		BACTEC MGIT 960	MICROBIAL CULTURE, LIQUID
14-13771	ETHAMBUTOL	S	embC	1052T>C	Met351Thr	4240914	T	C	NULL	DST	5		BACTEC MGIT 960	MICROBIAL CULTURE, LIQUID
14-13771	ETHAMBUTOL	S	embC	2781C>T	Arg927Arg	4242643	C	T	NULL	DST	5		BACTEC MGIT 960	MICROBIAL CULTURE, LIQUID
14-13771	ETHAMBUTOL	S	embC	2941G>C	Val981Leu	4242803	G	C	NULL	DST	5		BACTEC MGIT 960	MICROBIAL CULTURE, LIQUID
14-13771	ETHAMBUTOL	S	embR	NULL	NULL	NULL	NULL	NULL	NULL	DST	5		BACTEC MGIT 960	MICROBIAL CULTURE, LIQUID
14-13771	ETHAMBUTOL	S	embR upstream	NULL	NULL	NULL	NULL	NULL	NULL	DST	5		BACTEC MGIT 960	MICROBIAL CULTURE, LIQUID
14-13771	ETHAMBUTOL	S	ubiA	NULL	NULL	NULL	NULL	NULL	NULL	DST	5		BACTEC MGIT 960	MICROBIAL CULTURE, LIQUID
14-13771	ETHAMBUTOL	S	ubiA upstream	NULL	NULL	NULL	NULL	NULL	NULL	DST	5		BACTEC MGIT 960	MICROBIAL CULTURE, LIQUID
14-13771	ETHIONAMIDE	R	ethA	NULL	NULL	NULL	NULL	NULL	NULL	DST	5		BACTEC MGIT 960	MICROBIAL CULTURE, LIQUID
14-13771	ETHIONAMIDE	R	ethA upstream	NULL	NULL	NULL	NULL	NULL	NULL	DST	5		BACTEC MGIT 960	MICROBIAL CULTURE, LIQUID
14-13771	ETHIONAMIDE	R	ethR	NULL	NULL	NULL	NULL	NULL	NULL	DST	5		BACTEC MGIT 960	MICROBIAL CULTURE, LIQUID
14-13771	ETHIONAMIDE	R	fabG1	NULL	NULL	NULL	NULL	NULL	NULL	DST	5		BACTEC MGIT 960	MICROBIAL CULTURE, LIQUID
14-13771	ETHIONAMIDE	R	fabG1 upstream	-15C>T	NA	1673425	C	T	NULL	DST	5		BACTEC MGIT 960	MICROBIAL CULTURE, LIQUID
14-13771	ETHIONAMIDE	R	inhA	NULL	NULL	NULL	NULL	NULL	NULL	DST	5		BACTEC MGIT 960	MICROBIAL CULTURE, LIQUID
14-13771	ETHIONAMIDE	R	inhA upstream	NULL	NULL	NULL	NULL	NULL	NULL	DST	5		BACTEC MGIT 960	MICROBIAL CULTURE, LIQUID
14-13771	ETHIONAMIDE	R	mmaA3	NULL	NULL	NULL	NULL	NULL	NULL	DST	5		BACTEC MGIT 960	MICROBIAL CULTURE, LIQUID
14-13771	ETHIONAMIDE	R	mmaA3 upstream	NULL	NULL	NULL	NULL	NULL	NULL	DST	5		BACTEC MGIT 960	MICROBIAL CULTURE, LIQUID
14-13771	ETHIONAMIDE	R	mshA	332A>G	Asn111Ser	575679	A	G	NULL	DST	5		BACTEC MGIT 960	MICROBIAL CULTURE, LIQUID
14-13771	ETHIONAMIDE	R	mshA upstream	NULL	NULL	NULL	NULL	NULL	NULL	DST	5		BACTEC MGIT 960	MICROBIAL CULTURE, LIQUID
14-13771	ETHIONAMIDE	R	mshC	NULL	NULL	NULL	NULL	NULL	NULL	DST	5		BACTEC MGIT 960	MICROBIAL CULTURE, LIQUID
14-13771	ETHIONAMIDE	R	mshC upstream	NULL	NULL	NULL	NULL	NULL	NULL	DST	5		BACTEC MGIT 960	MICROBIAL CULTURE, LIQUID
14-13771	ETHIONAMIDE	R	mymA	NULL	NULL	NULL	NULL	NULL	NULL	DST	5		BACTEC MGIT 960	MICROBIAL CULTURE, LIQUID
14-13771	ETHIONAMIDE	R	mymA upstream	NULL	NULL	NULL	NULL	NULL	NULL	DST	5		BACTEC MGIT 960	MICROBIAL CULTURE, LIQUID
14-13771	ETHIONAMIDE	R	ndh	NULL	NULL	NULL	NULL	NULL	NULL	DST	5		BACTEC MGIT 960	MICROBIAL CULTURE, LIQUID
14-13771	ETHIONAMIDE	R	ndh upstream	NULL	NULL	NULL	NULL	NULL	NULL	DST	5		BACTEC MGIT 960	MICROBIAL CULTURE, LIQUID
14-13771	ETHIONAMIDE	R	nudC	NULL	NULL	NULL	NULL	NULL	NULL	DST	5		BACTEC MGIT 960	MICROBIAL CULTURE, LIQUID
14-13771	ETHIONAMIDE	R	nudC upstream	NULL	NULL	NULL	NULL	NULL	NULL	DST	5		BACTEC MGIT 960	MICROBIAL CULTURE, LIQUID
14-13771	ETHIONAMIDE	R	Rv0565c	202T>C	Ser68Pro	657269	A	G	NULL	DST	5		BACTEC MGIT 960	MICROBIAL CULTURE, LIQUID
14-13771	ETHIONAMIDE	R	Rv0565c upstream	NULL	NULL	NULL	NULL	NULL	NULL	DST	5		BACTEC MGIT 960	MICROBIAL CULTURE, LIQUID
14-13771	ISONIAZID	R	ahpC	NULL	NULL	NULL	NULL	NULL	NULL	DST	0.1		BACTEC MGIT 960	MICROBIAL CULTURE, LIQUID
14-13771	ISONIAZID	R	ahpC upstream	NULL	NULL	NULL	NULL	NULL	NULL	DST	0.1		BACTEC MGIT 960	MICROBIAL CULTURE, LIQUID
14-13771	ISONIAZID	R	fabG1	NULL	NULL	NULL	NULL	NULL	NULL	DST	0.1		BACTEC MGIT 960	MICROBIAL CULTURE, LIQUID
14-13771	ISONIAZID	R	fabG1 upstream	-15C>T	NA	1673425	C	T	NULL	DST	0.1		BACTEC MGIT 960	MICROBIAL CULTURE, LIQUID
14-13771	ISONIAZID	R	furA	NULL	NULL	NULL	NULL	NULL	NULL	DST	0.1		BACTEC MGIT 960	MICROBIAL CULTURE, LIQUID
14-13771	ISONIAZID	R	furA upstream	NULL	NULL	NULL	NULL	NULL	NULL	DST	0.1		BACTEC MGIT 960	MICROBIAL CULTURE, LIQUID
14-13771	ISONIAZID	R	inbR	NULL	NULL	NULL	NULL	NULL	NULL	DST	0.1		BACTEC MGIT 960	MICROBIAL CULTURE, LIQUID
14-13771	ISONIAZID	R	inbR upstream	NULL	NULL	NULL	NULL	NULL	NULL	DST	0.1		BACTEC MGIT 960	MICROBIAL CULTURE, LIQUID
14-13771	ISONIAZID	R	inhA	NULL	NULL	NULL	NULL	NULL	NULL	DST	0.1		BACTEC MGIT 960	MICROBIAL CULTURE, LIQUID
14-13771	ISONIAZID	R	inhA upstream	NULL	NULL	NULL	NULL	NULL	NULL	DST	0.1		BACTEC MGIT 960	MICROBIAL CULTURE, LIQUID
14-13771	ISONIAZID	R	kasA	NULL	NULL	NULL	NULL	NULL	NULL	DST	0.1		BACTEC MGIT 960	MICROBIAL CULTURE, LIQUID
14-13771	ISONIAZID	R	katG	NULL	NULL	NULL	NULL	NULL	NULL	DST	0.1		BACTEC MGIT 960	MICROBIAL CULTURE, LIQUID
14-13771	ISONIAZID	R	katG upstream	NULL	NULL	NULL	NULL	NULL	NULL	DST	0.1		BACTEC MGIT 960	MICROBIAL CULTURE, LIQUID
14-13771	ISONIAZID	R	mmaA3	NULL	NULL	NULL	NULL	NULL	NULL	DST	0.1		BACTEC MGIT 960	MICROBIAL CULTURE, LIQUID
14-13771	ISONIAZID	R	mmaA3 upstream	NULL	NULL	NULL	NULL	NULL	NULL	DST	0.1		BACTEC MGIT 960	MICROBIAL CULTURE, LIQUID
14-13771	ISONIAZID	R	mshA	332A>G	Asn111Ser	575679	A	G	NULL	DST	0.1		BACTEC MGIT 960	MICROBIAL CULTURE, LIQUID
14-13771	ISONIAZID	R	mshA upstream	NULL	NULL	NULL	NULL	NULL	NULL	DST	0.1		BACTEC MGIT 960	MICROBIAL CULTURE, LIQUID
14-13771	ISONIAZID	R	mshB	NULL	NULL	NULL	NULL	NULL	NULL	DST	0.1		BACTEC MGIT 960	MICROBIAL CULTURE, LIQUID
14-13771	ISONIAZID	R	mshB upstream	NULL	NULL	NULL	NULL	NULL	NULL	DST	0.1		BACTEC MGIT 960	MICROBIAL CULTURE, LIQUID
14-13771	ISONIAZID	R	mshC	NULL	NULL	NULL	NULL	NULL	NULL	DST	0.1		BACTEC MGIT 960	MICROBIAL CULTURE, LIQUID
14-13771	ISONIAZID	R	mshC upstream	NULL	NULL	NULL	NULL	NULL	NULL	DST	0.1		BACTEC MGIT 960	MICROBIAL CULTURE, LIQUID
14-13771	ISONIAZID	R	mymA	NULL	NULL	NULL	NULL	NULL	NULL	DST	0.1		BACTEC MGIT 960	MICROBIAL CULTURE, LIQUID
14-13771	ISONIAZID	R	mymA upstream	NULL	NULL	NULL	NULL	NULL	NULL	DST	0.1		BACTEC MGIT 960	MICROBIAL CULTURE, LIQUID
14-13771	ISONIAZID	R	nat	NULL	NULL	NULL	NULL	NULL	NULL	DST	0.1		BACTEC MGIT 960	MICROBIAL CULTURE, LIQUID
14-13771	ISONIAZID	R	nat upstream	NULL	NULL	NULL	NULL	NULL	NULL	DST	0.1		BACTEC MGIT 960	MICROBIAL CULTURE, LIQUID
14-13771	ISONIAZID	R	ndh	NULL	NULL	NULL	NULL	NULL	NULL	DST	0.1		BACTEC MGIT 960	MICROBIAL CULTURE, LIQUID
14-13771	ISONIAZID	R	ndh upstream	NULL	NULL	NULL	NULL	NULL	NULL	DST	0.1		BACTEC MGIT 960	MICROBIAL CULTURE, LIQUID
14-13771	ISONIAZID	R	nudC	NULL	NULL	NULL	NULL	NULL	NULL	DST	0.1		BACTEC MGIT 960	MICROBIAL CULTURE, LIQUID
14-13771	ISONIAZID	R	nudC upstream	NULL	NULL	NULL	NULL	NULL	NULL	DST	0.1		BACTEC MGIT 960	MICROBIAL CULTURE, LIQUID
14-13771	ISONIAZID	R	sigI	NULL	NULL	NULL	NULL	NULL	NULL	DST	0.1		BACTEC MGIT 960	MICROBIAL CULTURE, LIQUID
14-13771	ISONIAZID	R	sigI upstream	NULL	NULL	NULL	NULL	NULL	NULL	DST	0.1		BACTEC MGIT 960	MICROBIAL CULTURE, LIQUID
14-13771	KANAMYCIN	S	eis	NULL	NULL	NULL	NULL	NULL	NULL	DST	2.5		BACTEC MGIT 960	MICROBIAL CULTURE, LIQUID
14-13771	KANAMYCIN	S	eis upstream	NULL	NULL	NULL	NULL	NULL	NULL	DST	2.5		BACTEC MGIT 960	MICROBIAL CULTURE, LIQUID
14-13771	KANAMYCIN	S	rrs	NULL	NULL	NULL	NULL	NULL	NULL	DST	2.5		BACTEC MGIT 960	MICROBIAL CULTURE, LIQUID
14-13771	KANAMYCIN	S	rrs upstream	NULL	NULL	NULL	NULL	NULL	NULL	DST	2.5		BACTEC MGIT 960	MICROBIAL CULTURE, LIQUID
14-13771	KANAMYCIN	S	whiB7	NULL	NULL	NULL	NULL	NULL	NULL	DST	2.5		BACTEC MGIT 960	MICROBIAL CULTURE, LIQUID
14-13771	KANAMYCIN	S	whiB7 upstream	NULL	NULL	NULL	NULL	NULL	NULL	DST	2.5		BACTEC MGIT 960	MICROBIAL CULTURE, LIQUID
14-13771	LEVOFLOXACIN	S	eccB5	NULL	NULL	NULL	NULL	NULL	NULL	DST	1.5		BACTEC MGIT 960	MICROBIAL CULTURE, LIQUID
14-13771	LEVOFLOXACIN	S	eccB5 upstream	NULL	NULL	NULL	NULL	NULL	NULL	DST	1.5		BACTEC MGIT 960	MICROBIAL CULTURE, LIQUID
14-13771	LEVOFLOXACIN	S	eccC5	3612T>C	Ser1204Ser	2022868	T	C	NULL	DST	1.5		BACTEC MGIT 960	MICROBIAL CULTURE, LIQUID
14-13771	LEVOFLOXACIN	S	eccC5	888G>A	Glu296Glu	2020144	G	A	NULL	DST	1.5		BACTEC MGIT 960	MICROBIAL CULTURE, LIQUID
14-13771	LEVOFLOXACIN	S	gyrA	2003G>A	Gly668Asp	9304	G	A	NULL	DST	1.5		BACTEC MGIT 960	MICROBIAL CULTURE, LIQUID
14-13771	LEVOFLOXACIN	S	gyrA	2319G>A	Glu773Glu	9620	G	A	NULL	DST	1.5		BACTEC MGIT 960	MICROBIAL CULTURE, LIQUID
14-13771	LEVOFLOXACIN	S	gyrA	284G>C	Ser95Thr	7585	G	C	NULL	DST	1.5		BACTEC MGIT 960	MICROBIAL CULTURE, LIQUID
14-13771	LEVOFLOXACIN	S	gyrA	61G>C	Glu21Gln	7362	G	C	NULL	DST	1.5		BACTEC MGIT 960	MICROBIAL CULTURE, LIQUID
14-13771	LEVOFLOXACIN	S	gyrA upstream	NULL	NULL	NULL	NULL	NULL	NULL	DST	1.5		BACTEC MGIT 960	MICROBIAL CULTURE, LIQUID
14-13771	LEVOFLOXACIN	S	gyrB	NULL	NULL	NULL	NULL	NULL	NULL	DST	1.5		BACTEC MGIT 960	MICROBIAL CULTURE, LIQUID
14-13771	LEVOFLOXACIN	S	gyrB upstream	NULL	NULL	NULL	NULL	NULL	NULL	DST	1.5		BACTEC MGIT 960	MICROBIAL CULTURE, LIQUID
14-13771	MOXIFLOXACIN	S	eccB5	NULL	NULL	NULL	NULL	NULL	NULL	DST	0.5		BACTEC MGIT 960	MICROBIAL CULTURE, LIQUID
14-13771	MOXIFLOXACIN	S	eccB5 upstream	NULL	NULL	NULL	NULL	NULL	NULL	DST	0.5		BACTEC MGIT 960	MICROBIAL CULTURE, LIQUID
14-13771	MOXIFLOXACIN	S	eccC5	3612T>C	Ser1204Ser	2022868	T	C	NULL	DST	0.5		BACTEC MGIT 960	MICROBIAL CULTURE, LIQUID
14-13771	MOXIFLOXACIN	S	eccC5	888G>A	Glu296Glu	2020144	G	A	NULL	DST	0.5		BACTEC MGIT 960	MICROBIAL CULTURE, LIQUID
14-13771	MOXIFLOXACIN	S	gyrA	2003G>A	Gly668Asp	9304	G	A	NULL	DST	0.5		BACTEC MGIT 960	MICROBIAL CULTURE, LIQUID
14-13771	MOXIFLOXACIN	S	gyrA	2319G>A	Glu773Glu	9620	G	A	NULL	DST	0.5		BACTEC MGIT 960	MICROBIAL CULTURE, LIQUID
14-13771	MOXIFLOXACIN	S	gyrA	284G>C	Ser95Thr	7585	G	C	NULL	DST	0.5		BACTEC MGIT 960	MICROBIAL CULTURE, LIQUID
14-13771	MOXIFLOXACIN	S	gyrA	61G>C	Glu21Gln	7362	G	C	NULL	DST	0.5		BACTEC MGIT 960	MICROBIAL CULTURE, LIQUID
14-13771	MOXIFLOXACIN	S	gyrA upstream	NULL	NULL	NULL	NULL	NULL	NULL	DST	0.5		BACTEC MGIT 960	MICROBIAL CULTURE, LIQUID
14-13771	MOXIFLOXACIN	S	gyrB	NULL	NULL	NULL	NULL	NULL	NULL	DST	0.5		BACTEC MGIT 960	MICROBIAL CULTURE, LIQUID
14-13771	MOXIFLOXACIN	S	gyrB upstream	NULL	NULL	NULL	NULL	NULL	NULL	DST	0.5		BACTEC MGIT 960	MICROBIAL CULTURE, LIQUID
14-13771	OFLOXACIN	S	eccB5	NULL	NULL	NULL	NULL	NULL	NULL	DST	2		BACTEC MGIT 960	MICROBIAL CULTURE, LIQUID
14-13771	OFLOXACIN	S	eccB5 upstream	NULL	NULL	NULL	NULL	NULL	NULL	DST	2		BACTEC MGIT 960	MICROBIAL CULTURE, LIQUID
14-13771	OFLOXACIN	S	eccC5	3612T>C	Ser1204Ser	2022868	T	C	NULL	DST	2		BACTEC MGIT 960	MICROBIAL CULTURE, LIQUID
14-13771	OFLOXACIN	S	eccC5	888G>A	Glu296Glu	2020144	G	A	NULL	DST	2		BACTEC MGIT 960	MICROBIAL CULTURE, LIQUID
14-13771	OFLOXACIN	S	gyrA	2003G>A	Gly668Asp	9304	G	A	NULL	DST	2		BACTEC MGIT 960	MICROBIAL CULTURE, LIQUID
14-13771	OFLOXACIN	S	gyrA	2319G>A	Glu773Glu	9620	G	A	NULL	DST	2		BACTEC MGIT 960	MICROBIAL CULTURE, LIQUID
14-13771	OFLOXACIN	S	gyrA	284G>C	Ser95Thr	7585	G	C	NULL	DST	2		BACTEC MGIT 960	MICROBIAL CULTURE, LIQUID
14-13771	OFLOXACIN	S	gyrA	61G>C	Glu21Gln	7362	G	C	NULL	DST	2		BACTEC MGIT 960	MICROBIAL CULTURE, LIQUID
14-13771	OFLOXACIN	S	gyrA upstream	NULL	NULL	NULL	NULL	NULL	NULL	DST	2		BACTEC MGIT 960	MICROBIAL CULTURE, LIQUID
14-13771	OFLOXACIN	S	gyrB	NULL	NULL	NULL	NULL	NULL	NULL	DST	2		BACTEC MGIT 960	MICROBIAL CULTURE, LIQUID
14-13771	OFLOXACIN	S	gyrB upstream	NULL	NULL	NULL	NULL	NULL	NULL	DST	2		BACTEC MGIT 960	MICROBIAL CULTURE, LIQUID
14-13771	PYRAZINAMIDE	S	clpC1	NULL	NULL	NULL	NULL	NULL	NULL	DST	100		BACTEC MGIT 960	MICROBIAL CULTURE, LIQUID
14-13771	PYRAZINAMIDE	S	clpC1 upstream	NULL	NULL	NULL	NULL	NULL	NULL	DST	100		BACTEC MGIT 960	MICROBIAL CULTURE, LIQUID
14-13771	PYRAZINAMIDE	S	gpsI	1003C>T	Leu335Leu	3091595	G	A	NULL	DST	100		BACTEC MGIT 960	MICROBIAL CULTURE, LIQUID
14-13771	PYRAZINAMIDE	S	gpsI upstream	NULL	NULL	NULL	NULL	NULL	NULL	DST	100		BACTEC MGIT 960	MICROBIAL CULTURE, LIQUID
14-13771	PYRAZINAMIDE	S	mas	3473A>G	Asp1158Gly	3279243	T	C	NULL	DST	100		BACTEC MGIT 960	MICROBIAL CULTURE, LIQUID
14-13771	PYRAZINAMIDE	S	mas upstream	NULL	NULL	NULL	NULL	NULL	NULL	DST	100		BACTEC MGIT 960	MICROBIAL CULTURE, LIQUID
14-13771	PYRAZINAMIDE	S	panD	NULL	NULL	NULL	NULL	NULL	NULL	DST	100		BACTEC MGIT 960	MICROBIAL CULTURE, LIQUID
14-13771	PYRAZINAMIDE	S	pncA	NULL	NULL	NULL	NULL	NULL	NULL	DST	100		BACTEC MGIT 960	MICROBIAL CULTURE, LIQUID
14-13771	PYRAZINAMIDE	S	pncA upstream	NULL	NULL	NULL	NULL	NULL	NULL	DST	100		BACTEC MGIT 960	MICROBIAL CULTURE, LIQUID
14-13771	PYRAZINAMIDE	S	ppsA	NULL	NULL	NULL	NULL	NULL	NULL	DST	100		BACTEC MGIT 960	MICROBIAL CULTURE, LIQUID
14-13771	PYRAZINAMIDE	S	ppsA upstream	NULL	NULL	NULL	NULL	NULL	NULL	DST	100		BACTEC MGIT 960	MICROBIAL CULTURE, LIQUID
14-13771	PYRAZINAMIDE	S	ppsB	NULL	NULL	NULL	NULL	NULL	NULL	DST	100		BACTEC MGIT 960	MICROBIAL CULTURE, LIQUID
14-13771	PYRAZINAMIDE	S	ppsC	2590A>C	Ser864Arg	3258274	A	C	NULL	DST	100		BACTEC MGIT 960	MICROBIAL CULTURE, LIQUID
14-13771	PYRAZINAMIDE	S	ppsC	810A>G	Gly270Gly	3256494	A	G	NULL	DST	100		BACTEC MGIT 960	MICROBIAL CULTURE, LIQUID
14-13771	PYRAZINAMIDE	S	ppsD	NULL	NULL	NULL	NULL	NULL	NULL	DST	100		BACTEC MGIT 960	MICROBIAL CULTURE, LIQUID
14-13771	PYRAZINAMIDE	S	proZ	NULL	NULL	NULL	NULL	NULL	NULL	DST	100		BACTEC MGIT 960	MICROBIAL CULTURE, LIQUID
14-13771	PYRAZINAMIDE	S	proZ upstream	NULL	NULL	NULL	NULL	NULL	NULL	DST	100		BACTEC MGIT 960	MICROBIAL CULTURE, LIQUID
14-13771	PYRAZINAMIDE	S	rpsA	NULL	NULL	NULL	NULL	NULL	NULL	DST	100		BACTEC MGIT 960	MICROBIAL CULTURE, LIQUID
14-13771	PYRAZINAMIDE	S	rpsA upstream	NULL	NULL	NULL	NULL	NULL	NULL	DST	100		BACTEC MGIT 960	MICROBIAL CULTURE, LIQUID
14-13771	PYRAZINAMIDE	S	Rv0191	198C>T	Ala66Ala	222486	C	T	NULL	DST	100		BACTEC MGIT 960	MICROBIAL CULTURE, LIQUID
14-13771	PYRAZINAMIDE	S	Rv0191 upstream	NULL	NULL	NULL	NULL	NULL	NULL	DST	100		BACTEC MGIT 960	MICROBIAL CULTURE, LIQUID
14-13771	PYRAZINAMIDE	S	Rv1667c	NULL	NULL	NULL	NULL	NULL	NULL	DST	100		BACTEC MGIT 960	MICROBIAL CULTURE, LIQUID
14-13771	PYRAZINAMIDE	S	Rv1667c upstream	-192T>C	NA	1894422	A	G	NULL	DST	100		BACTEC MGIT 960	MICROBIAL CULTURE, LIQUID
14-13771	PYRAZINAMIDE	S	Rv1667c upstream	-72_-71insAGCGGCAAGA	NA	1894301	G	GTCTTGCCGCT	NULL	DST	100		BACTEC MGIT 960	MICROBIAL CULTURE, LIQUID
14-13771	PYRAZINAMIDE	S	Rv2731	267C>A	Phe89Leu	3043292	C	A	NULL	DST	100		BACTEC MGIT 960	MICROBIAL CULTURE, LIQUID
14-13771	PYRAZINAMIDE	S	Rv3008	NULL	NULL	NULL	NULL	NULL	NULL	DST	100		BACTEC MGIT 960	MICROBIAL CULTURE, LIQUID
14-13771	PYRAZINAMIDE	S	Rv3008 upstream	NULL	NULL	NULL	NULL	NULL	NULL	DST	100		BACTEC MGIT 960	MICROBIAL CULTURE, LIQUID
14-13771	PYRAZINAMIDE	S	Rv3169	NULL	NULL	NULL	NULL	NULL	NULL	DST	100		BACTEC MGIT 960	MICROBIAL CULTURE, LIQUID
14-13771	RIFAMPICIN	S	ponA1	1891C>T	Pro631Ser	55553	C	T	NULL	DST	1		BACTEC MGIT 960	MICROBIAL CULTURE, LIQUID
14-13771	RIFAMPICIN	S	ponA1	732A>G	Ala244Ala	54394	A	G	NULL	DST	1		BACTEC MGIT 960	MICROBIAL CULTURE, LIQUID
14-13771	RIFAMPICIN	S	ponA1 upstream	NULL	NULL	NULL	NULL	NULL	NULL	DST	1		BACTEC MGIT 960	MICROBIAL CULTURE, LIQUID
14-13771	RIFAMPICIN	S	rpoA	NULL	NULL	NULL	NULL	NULL	NULL	DST	1		BACTEC MGIT 960	MICROBIAL CULTURE, LIQUID
14-13771	RIFAMPICIN	S	rpoA upstream	NULL	NULL	NULL	NULL	NULL	NULL	DST	1		BACTEC MGIT 960	MICROBIAL CULTURE, LIQUID
14-13771	RIFAMPICIN	S	rpoB	1289T>C	Leu430Pro	761095	T	C	NULL	DST	1		BACTEC MGIT 960	MICROBIAL CULTURE, LIQUID
14-13771	RIFAMPICIN	S	rpoB	309C>T	Asp103Asp	760115	C	T	NULL	DST	1		BACTEC MGIT 960	MICROBIAL CULTURE, LIQUID
14-13771	RIFAMPICIN	S	rpoB upstream	NULL	NULL	NULL	NULL	NULL	NULL	DST	1		BACTEC MGIT 960	MICROBIAL CULTURE, LIQUID
14-13771	RIFAMPICIN	S	rpoC	1781G>A	Gly594Glu	765150	G	A	NULL	DST	1		BACTEC MGIT 960	MICROBIAL CULTURE, LIQUID
14-13771	RIFAMPICIN	S	rpoC upstream	NULL	NULL	NULL	NULL	NULL	NULL	DST	1		BACTEC MGIT 960	MICROBIAL CULTURE, LIQUID
14-13773	AMIKACIN	R	rrs	1401A>G	NA	1473246	A	G	NULL	DST	1		BACTEC MGIT 960	MICROBIAL CULTURE, LIQUID
14-13773	AMIKACIN	R	rrs upstream	NULL	NULL	NULL	NULL	NULL	NULL	DST	1		BACTEC MGIT 960	MICROBIAL CULTURE, LIQUID
14-13773	CAPREOMYCIN	R	rrl	NULL	NULL	NULL	NULL	NULL	NULL	DST	2.5		BACTEC MGIT 960	MICROBIAL CULTURE, LIQUID
14-13773	CAPREOMYCIN	R	rrl upstream	NULL	NULL	NULL	NULL	NULL	NULL	DST	2.5		BACTEC MGIT 960	MICROBIAL CULTURE, LIQUID
14-13773	CAPREOMYCIN	R	rrs	1401A>G	NA	1473246	A	G	NULL	DST	2.5		BACTEC MGIT 960	MICROBIAL CULTURE, LIQUID
14-13773	CAPREOMYCIN	R	rrs upstream	NULL	NULL	NULL	NULL	NULL	NULL	DST	2.5		BACTEC MGIT 960	MICROBIAL CULTURE, LIQUID
14-13773	CAPREOMYCIN	R	tlyA	33A>G	Leu11Leu	1917972	A	G	NULL	DST	2.5		BACTEC MGIT 960	MICROBIAL CULTURE, LIQUID
14-13773	ETHAMBUTOL	S	aftA	NULL	NULL	NULL	NULL	NULL	NULL	DST	5		BACTEC MGIT 960	MICROBIAL CULTURE, LIQUID
14-13773	ETHAMBUTOL	S	embA	228C>T	Cys76Cys	4243460	C	T	NULL	DST	5		BACTEC MGIT 960	MICROBIAL CULTURE, LIQUID
14-13773	ETHAMBUTOL	S	embA upstream	NULL	NULL	NULL	NULL	NULL	NULL	DST	5		BACTEC MGIT 960	MICROBIAL CULTURE, LIQUID
14-13773	ETHAMBUTOL	S	embC	2781C>T	Arg927Arg	4242643	C	T	NULL	DST	5		BACTEC MGIT 960	MICROBIAL CULTURE, LIQUID
14-13773	ETHAMBUTOL	S	embR	NULL	NULL	NULL	NULL	NULL	NULL	DST	5		BACTEC MGIT 960	MICROBIAL CULTURE, LIQUID
14-13773	ETHAMBUTOL	S	embR upstream	NULL	NULL	NULL	NULL	NULL	NULL	DST	5		BACTEC MGIT 960	MICROBIAL CULTURE, LIQUID
14-13773	ETHAMBUTOL	S	ubiA	NULL	NULL	NULL	NULL	NULL	NULL	DST	5		BACTEC MGIT 960	MICROBIAL CULTURE, LIQUID
14-13773	ETHAMBUTOL	S	ubiA upstream	NULL	NULL	NULL	NULL	NULL	NULL	DST	5		BACTEC MGIT 960	MICROBIAL CULTURE, LIQUID
14-13773	ETHIONAMIDE	R	ethA	751_752insGC	Ala252fs	4326718	GGCGC	GGCGCGC	NULL	DST	5		BACTEC MGIT 960	MICROBIAL CULTURE, LIQUID
14-13773	ETHIONAMIDE	R	ethA upstream	NULL	NULL	NULL	NULL	NULL	NULL	DST	5		BACTEC MGIT 960	MICROBIAL CULTURE, LIQUID
14-13773	ETHIONAMIDE	R	ethR	NULL	NULL	NULL	NULL	NULL	NULL	DST	5		BACTEC MGIT 960	MICROBIAL CULTURE, LIQUID
14-13773	ETHIONAMIDE	R	fabG1	NULL	NULL	NULL	NULL	NULL	NULL	DST	5		BACTEC MGIT 960	MICROBIAL CULTURE, LIQUID
14-13773	ETHIONAMIDE	R	fabG1 upstream	NULL	NULL	NULL	NULL	NULL	NULL	DST	5		BACTEC MGIT 960	MICROBIAL CULTURE, LIQUID
14-13773	ETHIONAMIDE	R	inhA	NULL	NULL	NULL	NULL	NULL	NULL	DST	5		BACTEC MGIT 960	MICROBIAL CULTURE, LIQUID
14-13773	ETHIONAMIDE	R	inhA upstream	NULL	NULL	NULL	NULL	NULL	NULL	DST	5		BACTEC MGIT 960	MICROBIAL CULTURE, LIQUID
14-13773	ETHIONAMIDE	R	mmaA3	NULL	NULL	NULL	NULL	NULL	NULL	DST	5		BACTEC MGIT 960	MICROBIAL CULTURE, LIQUID
14-13773	ETHIONAMIDE	R	mmaA3 upstream	NULL	NULL	NULL	NULL	NULL	NULL	DST	5		BACTEC MGIT 960	MICROBIAL CULTURE, LIQUID
14-13773	ETHIONAMIDE	R	mshA	560C>T	Ala187Val	575907	C	T	NULL	DST	5		BACTEC MGIT 960	MICROBIAL CULTURE, LIQUID
14-13773	ETHIONAMIDE	R	mshA upstream	NULL	NULL	NULL	NULL	NULL	NULL	DST	5		BACTEC MGIT 960	MICROBIAL CULTURE, LIQUID
14-13773	ETHIONAMIDE	R	mshC	NULL	NULL	NULL	NULL	NULL	NULL	DST	5		BACTEC MGIT 960	MICROBIAL CULTURE, LIQUID
14-13773	ETHIONAMIDE	R	mshC upstream	NULL	NULL	NULL	NULL	NULL	NULL	DST	5		BACTEC MGIT 960	MICROBIAL CULTURE, LIQUID
14-13773	ETHIONAMIDE	R	mymA	NULL	NULL	NULL	NULL	NULL	NULL	DST	5		BACTEC MGIT 960	MICROBIAL CULTURE, LIQUID
14-13773	ETHIONAMIDE	R	mymA upstream	NULL	NULL	NULL	NULL	NULL	NULL	DST	5		BACTEC MGIT 960	MICROBIAL CULTURE, LIQUID
14-13773	ETHIONAMIDE	R	ndh	NULL	NULL	NULL	NULL	NULL	NULL	DST	5		BACTEC MGIT 960	MICROBIAL CULTURE, LIQUID
14-13773	ETHIONAMIDE	R	ndh upstream	NULL	NULL	NULL	NULL	NULL	NULL	DST	5		BACTEC MGIT 960	MICROBIAL CULTURE, LIQUID
14-13773	ETHIONAMIDE	R	nudC	716C>G	Pro239Arg	3571828	G	C	NULL	DST	5		BACTEC MGIT 960	MICROBIAL CULTURE, LIQUID
14-13773	ETHIONAMIDE	R	nudC upstream	NULL	NULL	NULL	NULL	NULL	NULL	DST	5		BACTEC MGIT 960	MICROBIAL CULTURE, LIQUID
14-13773	ETHIONAMIDE	R	Rv0565c	329G>A	Arg110His	657142	C	T	NULL	DST	5		BACTEC MGIT 960	MICROBIAL CULTURE, LIQUID
14-13773	ETHIONAMIDE	R	Rv0565c	390G>A	Val130Val	657081	C	T	NULL	DST	5		BACTEC MGIT 960	MICROBIAL CULTURE, LIQUID
14-13773	ETHIONAMIDE	R	Rv0565c upstream	NULL	NULL	NULL	NULL	NULL	NULL	DST	5		BACTEC MGIT 960	MICROBIAL CULTURE, LIQUID
14-13773	ISONIAZID	R	ahpC	NULL	NULL	NULL	NULL	NULL	NULL	DST	0.1		BACTEC MGIT 960	MICROBIAL CULTURE, LIQUID
14-13773	ISONIAZID	R	ahpC upstream	NULL	NULL	NULL	NULL	NULL	NULL	DST	0.1		BACTEC MGIT 960	MICROBIAL CULTURE, LIQUID
14-13773	ISONIAZID	R	fabG1	NULL	NULL	NULL	NULL	NULL	NULL	DST	0.1		BACTEC MGIT 960	MICROBIAL CULTURE, LIQUID
14-13773	ISONIAZID	R	fabG1 upstream	NULL	NULL	NULL	NULL	NULL	NULL	DST	0.1		BACTEC MGIT 960	MICROBIAL CULTURE, LIQUID
14-13773	ISONIAZID	R	furA	NULL	NULL	NULL	NULL	NULL	NULL	DST	0.1		BACTEC MGIT 960	MICROBIAL CULTURE, LIQUID
14-13773	ISONIAZID	R	furA upstream	NULL	NULL	NULL	NULL	NULL	NULL	DST	0.1		BACTEC MGIT 960	MICROBIAL CULTURE, LIQUID
14-13773	ISONIAZID	R	inbR	NULL	NULL	NULL	NULL	NULL	NULL	DST	0.1		BACTEC MGIT 960	MICROBIAL CULTURE, LIQUID
14-13773	ISONIAZID	R	inbR upstream	NULL	NULL	NULL	NULL	NULL	NULL	DST	0.1		BACTEC MGIT 960	MICROBIAL CULTURE, LIQUID
14-13773	ISONIAZID	R	inhA	NULL	NULL	NULL	NULL	NULL	NULL	DST	0.1		BACTEC MGIT 960	MICROBIAL CULTURE, LIQUID
14-13773	ISONIAZID	R	inhA upstream	NULL	NULL	NULL	NULL	NULL	NULL	DST	0.1		BACTEC MGIT 960	MICROBIAL CULTURE, LIQUID
14-13773	ISONIAZID	R	kasA	NULL	NULL	NULL	NULL	NULL	NULL	DST	0.1		BACTEC MGIT 960	MICROBIAL CULTURE, LIQUID
14-13773	ISONIAZID	R	katG	1388G>T	Arg463Leu	2154724	C	A	NULL	DST	0.1		BACTEC MGIT 960	MICROBIAL CULTURE, LIQUID
14-13773	ISONIAZID	R	katG	944G>C	Ser315Thr	2155168	C	G	NULL	DST	0.1		BACTEC MGIT 960	MICROBIAL CULTURE, LIQUID
14-13773	ISONIAZID	R	katG upstream	NULL	NULL	NULL	NULL	NULL	NULL	DST	0.1		BACTEC MGIT 960	MICROBIAL CULTURE, LIQUID
14-13773	ISONIAZID	R	mmaA3	NULL	NULL	NULL	NULL	NULL	NULL	DST	0.1		BACTEC MGIT 960	MICROBIAL CULTURE, LIQUID
14-13773	ISONIAZID	R	mmaA3 upstream	NULL	NULL	NULL	NULL	NULL	NULL	DST	0.1		BACTEC MGIT 960	MICROBIAL CULTURE, LIQUID
14-13773	ISONIAZID	R	mshA	560C>T	Ala187Val	575907	C	T	NULL	DST	0.1		BACTEC MGIT 960	MICROBIAL CULTURE, LIQUID
14-13773	ISONIAZID	R	mshA upstream	NULL	NULL	NULL	NULL	NULL	NULL	DST	0.1		BACTEC MGIT 960	MICROBIAL CULTURE, LIQUID
14-13773	ISONIAZID	R	mshB	NULL	NULL	NULL	NULL	NULL	NULL	DST	0.1		BACTEC MGIT 960	MICROBIAL CULTURE, LIQUID
14-13773	ISONIAZID	R	mshB upstream	NULL	NULL	NULL	NULL	NULL	NULL	DST	0.1		BACTEC MGIT 960	MICROBIAL CULTURE, LIQUID
14-13773	ISONIAZID	R	mshC	NULL	NULL	NULL	NULL	NULL	NULL	DST	0.1		BACTEC MGIT 960	MICROBIAL CULTURE, LIQUID
14-13773	ISONIAZID	R	mshC upstream	NULL	NULL	NULL	NULL	NULL	NULL	DST	0.1		BACTEC MGIT 960	MICROBIAL CULTURE, LIQUID
14-13773	ISONIAZID	R	mymA	NULL	NULL	NULL	NULL	NULL	NULL	DST	0.1		BACTEC MGIT 960	MICROBIAL CULTURE, LIQUID
14-13773	ISONIAZID	R	mymA upstream	NULL	NULL	NULL	NULL	NULL	NULL	DST	0.1		BACTEC MGIT 960	MICROBIAL CULTURE, LIQUID
14-13773	ISONIAZID	R	nat	NULL	NULL	NULL	NULL	NULL	NULL	DST	0.1		BACTEC MGIT 960	MICROBIAL CULTURE, LIQUID
14-13773	ISONIAZID	R	nat upstream	NULL	NULL	NULL	NULL	NULL	NULL	DST	0.1		BACTEC MGIT 960	MICROBIAL CULTURE, LIQUID
14-13773	ISONIAZID	R	ndh	NULL	NULL	NULL	NULL	NULL	NULL	DST	0.1		BACTEC MGIT 960	MICROBIAL CULTURE, LIQUID
14-13773	ISONIAZID	R	ndh upstream	NULL	NULL	NULL	NULL	NULL	NULL	DST	0.1		BACTEC MGIT 960	MICROBIAL CULTURE, LIQUID
14-13773	ISONIAZID	R	nudC	716C>G	Pro239Arg	3571828	G	C	NULL	DST	0.1		BACTEC MGIT 960	MICROBIAL CULTURE, LIQUID
14-13773	ISONIAZID	R	nudC upstream	NULL	NULL	NULL	NULL	NULL	NULL	DST	0.1		BACTEC MGIT 960	MICROBIAL CULTURE, LIQUID
14-13773	ISONIAZID	R	sigI	NULL	NULL	NULL	NULL	NULL	NULL	DST	0.1		BACTEC MGIT 960	MICROBIAL CULTURE, LIQUID
14-13773	ISONIAZID	R	sigI upstream	NULL	NULL	NULL	NULL	NULL	NULL	DST	0.1		BACTEC MGIT 960	MICROBIAL CULTURE, LIQUID
14-13773	KANAMYCIN	R	eis	NULL	NULL	NULL	NULL	NULL	NULL	DST	2.5		BACTEC MGIT 960	MICROBIAL CULTURE, LIQUID
14-13773	KANAMYCIN	R	eis upstream	NULL	NULL	NULL	NULL	NULL	NULL	DST	2.5		BACTEC MGIT 960	MICROBIAL CULTURE, LIQUID
14-13773	KANAMYCIN	R	rrs	1401A>G	NA	1473246	A	G	NULL	DST	2.5		BACTEC MGIT 960	MICROBIAL CULTURE, LIQUID
14-13773	KANAMYCIN	R	rrs upstream	NULL	NULL	NULL	NULL	NULL	NULL	DST	2.5		BACTEC MGIT 960	MICROBIAL CULTURE, LIQUID
14-13773	KANAMYCIN	R	whiB7	NULL	NULL	NULL	NULL	NULL	NULL	DST	2.5		BACTEC MGIT 960	MICROBIAL CULTURE, LIQUID
14-13773	KANAMYCIN	R	whiB7 upstream	NULL	NULL	NULL	NULL	NULL	NULL	DST	2.5		BACTEC MGIT 960	MICROBIAL CULTURE, LIQUID
14-13773	LEVOFLOXACIN	S	eccB5	NULL	NULL	NULL	NULL	NULL	NULL	DST	1.5		BACTEC MGIT 960	MICROBIAL CULTURE, LIQUID
14-13773	LEVOFLOXACIN	S	eccB5 upstream	NULL	NULL	NULL	NULL	NULL	NULL	DST	1.5		BACTEC MGIT 960	MICROBIAL CULTURE, LIQUID
14-13773	LEVOFLOXACIN	S	eccC5	3612T>C	Ser1204Ser	2022868	T	C	NULL	DST	1.5		BACTEC MGIT 960	MICROBIAL CULTURE, LIQUID
14-13773	LEVOFLOXACIN	S	gyrA	2003G>A	Gly668Asp	9304	G	A	NULL	DST	1.5		BACTEC MGIT 960	MICROBIAL CULTURE, LIQUID
14-13773	LEVOFLOXACIN	S	gyrA	284G>C	Ser95Thr	7585	G	C	NULL	DST	1.5		BACTEC MGIT 960	MICROBIAL CULTURE, LIQUID
14-13773	LEVOFLOXACIN	S	gyrA	61G>C	Glu21Gln	7362	G	C	NULL	DST	1.5		BACTEC MGIT 960	MICROBIAL CULTURE, LIQUID
14-13773	LEVOFLOXACIN	S	gyrA upstream	NULL	NULL	NULL	NULL	NULL	NULL	DST	1.5		BACTEC MGIT 960	MICROBIAL CULTURE, LIQUID
14-13773	LEVOFLOXACIN	S	gyrB	NULL	NULL	NULL	NULL	NULL	NULL	DST	1.5		BACTEC MGIT 960	MICROBIAL CULTURE, LIQUID
14-13773	LEVOFLOXACIN	S	gyrB upstream	NULL	NULL	NULL	NULL	NULL	NULL	DST	1.5		BACTEC MGIT 960	MICROBIAL CULTURE, LIQUID
14-13773	MOXIFLOXACIN	S	eccB5	NULL	NULL	NULL	NULL	NULL	NULL	DST	0.5		BACTEC MGIT 960	MICROBIAL CULTURE, LIQUID
14-13773	MOXIFLOXACIN	S	eccB5 upstream	NULL	NULL	NULL	NULL	NULL	NULL	DST	0.5		BACTEC MGIT 960	MICROBIAL CULTURE, LIQUID
14-13773	MOXIFLOXACIN	S	eccC5	3612T>C	Ser1204Ser	2022868	T	C	NULL	DST	0.5		BACTEC MGIT 960	MICROBIAL CULTURE, LIQUID
14-13773	MOXIFLOXACIN	S	gyrA	2003G>A	Gly668Asp	9304	G	A	NULL	DST	0.5		BACTEC MGIT 960	MICROBIAL CULTURE, LIQUID
14-13773	MOXIFLOXACIN	S	gyrA	284G>C	Ser95Thr	7585	G	C	NULL	DST	0.5		BACTEC MGIT 960	MICROBIAL CULTURE, LIQUID
14-13773	MOXIFLOXACIN	S	gyrA	61G>C	Glu21Gln	7362	G	C	NULL	DST	0.5		BACTEC MGIT 960	MICROBIAL CULTURE, LIQUID
14-13773	MOXIFLOXACIN	S	gyrA upstream	NULL	NULL	NULL	NULL	NULL	NULL	DST	0.5		BACTEC MGIT 960	MICROBIAL CULTURE, LIQUID
14-13773	MOXIFLOXACIN	S	gyrB	NULL	NULL	NULL	NULL	NULL	NULL	DST	0.5		BACTEC MGIT 960	MICROBIAL CULTURE, LIQUID
14-13773	MOXIFLOXACIN	S	gyrB upstream	NULL	NULL	NULL	NULL	NULL	NULL	DST	0.5		BACTEC MGIT 960	MICROBIAL CULTURE, LIQUID
14-13773	OFLOXACIN	S	eccB5	NULL	NULL	NULL	NULL	NULL	NULL	DST	2		BACTEC MGIT 960	MICROBIAL CULTURE, LIQUID
14-13773	OFLOXACIN	S	eccB5 upstream	NULL	NULL	NULL	NULL	NULL	NULL	DST	2		BACTEC MGIT 960	MICROBIAL CULTURE, LIQUID
14-13773	OFLOXACIN	S	eccC5	3612T>C	Ser1204Ser	2022868	T	C	NULL	DST	2		BACTEC MGIT 960	MICROBIAL CULTURE, LIQUID
14-13773	OFLOXACIN	S	gyrA	2003G>A	Gly668Asp	9304	G	A	NULL	DST	2		BACTEC MGIT 960	MICROBIAL CULTURE, LIQUID
14-13773	OFLOXACIN	S	gyrA	284G>C	Ser95Thr	7585	G	C	NULL	DST	2		BACTEC MGIT 960	MICROBIAL CULTURE, LIQUID
14-13773	OFLOXACIN	S	gyrA	61G>C	Glu21Gln	7362	G	C	NULL	DST	2		BACTEC MGIT 960	MICROBIAL CULTURE, LIQUID
14-13773	OFLOXACIN	S	gyrA upstream	NULL	NULL	NULL	NULL	NULL	NULL	DST	2		BACTEC MGIT 960	MICROBIAL CULTURE, LIQUID
14-13773	OFLOXACIN	S	gyrB	NULL	NULL	NULL	NULL	NULL	NULL	DST	2		BACTEC MGIT 960	MICROBIAL CULTURE, LIQUID
14-13773	OFLOXACIN	S	gyrB upstream	NULL	NULL	NULL	NULL	NULL	NULL	DST	2		BACTEC MGIT 960	MICROBIAL CULTURE, LIQUID
14-13773	PYRAZINAMIDE	R	clpC1	NULL	NULL	NULL	NULL	NULL	NULL	DST	100		BACTEC MGIT 960	MICROBIAL CULTURE, LIQUID
14-13773	PYRAZINAMIDE	R	clpC1 upstream	NULL	NULL	NULL	NULL	NULL	NULL	DST	100		BACTEC MGIT 960	MICROBIAL CULTURE, LIQUID
14-13773	PYRAZINAMIDE	R	gpsI	NULL	NULL	NULL	NULL	NULL	NULL	DST	100		BACTEC MGIT 960	MICROBIAL CULTURE, LIQUID
14-13773	PYRAZINAMIDE	R	gpsI upstream	NULL	NULL	NULL	NULL	NULL	NULL	DST	100		BACTEC MGIT 960	MICROBIAL CULTURE, LIQUID
14-13773	PYRAZINAMIDE	R	mas	6013A>C	Thr2005Pro	3276703	T	G	NULL	DST	100		BACTEC MGIT 960	MICROBIAL CULTURE, LIQUID
14-13773	PYRAZINAMIDE	R	mas upstream	NULL	NULL	NULL	NULL	NULL	NULL	DST	100		BACTEC MGIT 960	MICROBIAL CULTURE, LIQUID
14-13773	PYRAZINAMIDE	R	panD	NULL	NULL	NULL	NULL	NULL	NULL	DST	100		BACTEC MGIT 960	MICROBIAL CULTURE, LIQUID
14-13773	PYRAZINAMIDE	R	pncA	NULL	NULL	NULL	NULL	NULL	NULL	DST	100		BACTEC MGIT 960	MICROBIAL CULTURE, LIQUID
14-13773	PYRAZINAMIDE	R	pncA upstream	-11A>G	NA	2289252	T	C	NULL	DST	100		BACTEC MGIT 960	MICROBIAL CULTURE, LIQUID
14-13773	PYRAZINAMIDE	R	ppsA	NULL	NULL	NULL	NULL	NULL	NULL	DST	100		BACTEC MGIT 960	MICROBIAL CULTURE, LIQUID
14-13773	PYRAZINAMIDE	R	ppsA upstream	NULL	NULL	NULL	NULL	NULL	NULL	DST	100		BACTEC MGIT 960	MICROBIAL CULTURE, LIQUID
14-13773	PYRAZINAMIDE	R	ppsB	NULL	NULL	NULL	NULL	NULL	NULL	DST	100		BACTEC MGIT 960	MICROBIAL CULTURE, LIQUID
14-13773	PYRAZINAMIDE	R	ppsC	810A>G	Gly270Gly	3256494	A	G	NULL	DST	100		BACTEC MGIT 960	MICROBIAL CULTURE, LIQUID
14-13773	PYRAZINAMIDE	R	ppsD	3783A>G	Ser1261Ser	3266030	A	G	NULL	DST	100		BACTEC MGIT 960	MICROBIAL CULTURE, LIQUID
14-13773	PYRAZINAMIDE	R	proZ	NULL	NULL	NULL	NULL	NULL	NULL	DST	100		BACTEC MGIT 960	MICROBIAL CULTURE, LIQUID
14-13773	PYRAZINAMIDE	R	proZ upstream	NULL	NULL	NULL	NULL	NULL	NULL	DST	100		BACTEC MGIT 960	MICROBIAL CULTURE, LIQUID
14-13773	PYRAZINAMIDE	R	rpsA	636A>C	Arg212Arg	1834177	A	C	NULL	DST	100		BACTEC MGIT 960	MICROBIAL CULTURE, LIQUID
14-13773	PYRAZINAMIDE	R	rpsA upstream	NULL	NULL	NULL	NULL	NULL	NULL	DST	100		BACTEC MGIT 960	MICROBIAL CULTURE, LIQUID
14-13773	PYRAZINAMIDE	R	Rv0191	637G>A	Ala213Thr	222925	G	A	NULL	DST	100		BACTEC MGIT 960	MICROBIAL CULTURE, LIQUID
14-13773	PYRAZINAMIDE	R	Rv0191 upstream	NULL	NULL	NULL	NULL	NULL	NULL	DST	100		BACTEC MGIT 960	MICROBIAL CULTURE, LIQUID
14-13773	PYRAZINAMIDE	R	Rv1667c	NULL	NULL	NULL	NULL	NULL	NULL	DST	100		BACTEC MGIT 960	MICROBIAL CULTURE, LIQUID
14-13773	PYRAZINAMIDE	R	Rv1667c upstream	-192T>C	NA	1894422	A	G	NULL	DST	100		BACTEC MGIT 960	MICROBIAL CULTURE, LIQUID
14-13773	PYRAZINAMIDE	R	Rv1667c upstream	-72_-71insAGCGGCAAGA	NA	1894301	G	GTCTTGCCGCT	NULL	DST	100		BACTEC MGIT 960	MICROBIAL CULTURE, LIQUID
14-13773	PYRAZINAMIDE	R	Rv2731	244C>A	Pro82Thr	3043269	C	A	NULL	DST	100		BACTEC MGIT 960	MICROBIAL CULTURE, LIQUID
14-13773	PYRAZINAMIDE	R	Rv3008	NULL	NULL	NULL	NULL	NULL	NULL	DST	100		BACTEC MGIT 960	MICROBIAL CULTURE, LIQUID
14-13773	PYRAZINAMIDE	R	Rv3008 upstream	NULL	NULL	NULL	NULL	NULL	NULL	DST	100		BACTEC MGIT 960	MICROBIAL CULTURE, LIQUID
14-13773	PYRAZINAMIDE	R	Rv3169	NULL	NULL	NULL	NULL	NULL	NULL	DST	100		BACTEC MGIT 960	MICROBIAL CULTURE, LIQUID
14-13773	RIFAMPICIN	R	ponA1	1886_1887insTCCGCCGCC	Pro627_Pro629dup	55540	GCCGCCGCC	GCCGCCGCCTCCGCCGCC	NULL	DST	1		BACTEC MGIT 960	MICROBIAL CULTURE, LIQUID
14-13773	RIFAMPICIN	R	ponA1	732A>G	Ala244Ala	54394	A	G	NULL	DST	1		BACTEC MGIT 960	MICROBIAL CULTURE, LIQUID
14-13773	RIFAMPICIN	R	ponA1 upstream	NULL	NULL	NULL	NULL	NULL	NULL	DST	1		BACTEC MGIT 960	MICROBIAL CULTURE, LIQUID
14-13773	RIFAMPICIN	R	rpoA	NULL	NULL	NULL	NULL	NULL	NULL	DST	1		BACTEC MGIT 960	MICROBIAL CULTURE, LIQUID
14-13773	RIFAMPICIN	R	rpoA upstream	NULL	NULL	NULL	NULL	NULL	NULL	DST	1		BACTEC MGIT 960	MICROBIAL CULTURE, LIQUID
14-13773	RIFAMPICIN	R	rpoB	1303G>T	Asp435Tyr	761109	G	T	NULL	DST	1		BACTEC MGIT 960	MICROBIAL CULTURE, LIQUID
14-13773	RIFAMPICIN	R	rpoB	1304A>T	Asp435Val	761110	A	T	NULL	DST	1		BACTEC MGIT 960	MICROBIAL CULTURE, LIQUID
14-13773	RIFAMPICIN	R	rpoB	3225T>C	Ala1075Ala	763031	T	C	NULL	DST	1		BACTEC MGIT 960	MICROBIAL CULTURE, LIQUID
14-13773	RIFAMPICIN	R	rpoB upstream	NULL	NULL	NULL	NULL	NULL	NULL	DST	1		BACTEC MGIT 960	MICROBIAL CULTURE, LIQUID
14-13773	RIFAMPICIN	R	rpoC	NULL	NULL	NULL	NULL	NULL	NULL	DST	1		BACTEC MGIT 960	MICROBIAL CULTURE, LIQUID
14-13773	RIFAMPICIN	R	rpoC upstream	NULL	NULL	NULL	NULL	NULL	NULL	DST	1		BACTEC MGIT 960	MICROBIAL CULTURE, LIQUID
14-13774	AMIKACIN	S	rrs	NULL	NULL	NULL	NULL	NULL	NULL	DST	1		BACTEC MGIT 960	MICROBIAL CULTURE, LIQUID
14-13774	AMIKACIN	S	rrs upstream	NULL	NULL	NULL	NULL	NULL	NULL	DST	1		BACTEC MGIT 960	MICROBIAL CULTURE, LIQUID
14-13774	CAPREOMYCIN	S	rrl	NULL	NULL	NULL	NULL	NULL	NULL	DST	2.5		BACTEC MGIT 960	MICROBIAL CULTURE, LIQUID
14-13774	CAPREOMYCIN	S	rrl upstream	NULL	NULL	NULL	NULL	NULL	NULL	DST	2.5		BACTEC MGIT 960	MICROBIAL CULTURE, LIQUID
14-13774	CAPREOMYCIN	S	rrs	NULL	NULL	NULL	NULL	NULL	NULL	DST	2.5		BACTEC MGIT 960	MICROBIAL CULTURE, LIQUID
14-13774	CAPREOMYCIN	S	rrs upstream	NULL	NULL	NULL	NULL	NULL	NULL	DST	2.5		BACTEC MGIT 960	MICROBIAL CULTURE, LIQUID
14-13774	CAPREOMYCIN	S	tlyA	33A>G	Leu11Leu	1917972	A	G	NULL	DST	2.5		BACTEC MGIT 960	MICROBIAL CULTURE, LIQUID
14-13774	ETHAMBUTOL	S	aftA	NULL	NULL	NULL	NULL	NULL	NULL	DST	5		BACTEC MGIT 960	MICROBIAL CULTURE, LIQUID
14-13774	ETHAMBUTOL	S	embA	NULL	NULL	NULL	NULL	NULL	NULL	DST	5		BACTEC MGIT 960	MICROBIAL CULTURE, LIQUID
14-13774	ETHAMBUTOL	S	embA upstream	NULL	NULL	NULL	NULL	NULL	NULL	DST	5		BACTEC MGIT 960	MICROBIAL CULTURE, LIQUID
14-13774	ETHAMBUTOL	S	embC	2781C>T	Arg927Arg	4242643	C	T	NULL	DST	5		BACTEC MGIT 960	MICROBIAL CULTURE, LIQUID
14-13774	ETHAMBUTOL	S	embR	NULL	NULL	NULL	NULL	NULL	NULL	DST	5		BACTEC MGIT 960	MICROBIAL CULTURE, LIQUID
14-13774	ETHAMBUTOL	S	embR upstream	NULL	NULL	NULL	NULL	NULL	NULL	DST	5		BACTEC MGIT 960	MICROBIAL CULTURE, LIQUID
14-13774	ETHAMBUTOL	S	ubiA	NULL	NULL	NULL	NULL	NULL	NULL	DST	5		BACTEC MGIT 960	MICROBIAL CULTURE, LIQUID
14-13774	ETHAMBUTOL	S	ubiA upstream	NULL	NULL	NULL	NULL	NULL	NULL	DST	5		BACTEC MGIT 960	MICROBIAL CULTURE, LIQUID
14-13774	ETHIONAMIDE	S	ethA	NULL	NULL	NULL	NULL	NULL	NULL	DST	5		BACTEC MGIT 960	MICROBIAL CULTURE, LIQUID
14-13774	ETHIONAMIDE	S	ethA upstream	NULL	NULL	NULL	NULL	NULL	NULL	DST	5		BACTEC MGIT 960	MICROBIAL CULTURE, LIQUID
14-13774	ETHIONAMIDE	S	ethR	NULL	NULL	NULL	NULL	NULL	NULL	DST	5		BACTEC MGIT 960	MICROBIAL CULTURE, LIQUID
14-13774	ETHIONAMIDE	S	fabG1	NULL	NULL	NULL	NULL	NULL	NULL	DST	5		BACTEC MGIT 960	MICROBIAL CULTURE, LIQUID
14-13774	ETHIONAMIDE	S	fabG1 upstream	NULL	NULL	NULL	NULL	NULL	NULL	DST	5		BACTEC MGIT 960	MICROBIAL CULTURE, LIQUID
14-13774	ETHIONAMIDE	S	inhA	NULL	NULL	NULL	NULL	NULL	NULL	DST	5		BACTEC MGIT 960	MICROBIAL CULTURE, LIQUID
14-13774	ETHIONAMIDE	S	inhA upstream	NULL	NULL	NULL	NULL	NULL	NULL	DST	5		BACTEC MGIT 960	MICROBIAL CULTURE, LIQUID
14-13774	ETHIONAMIDE	S	mmaA3	NULL	NULL	NULL	NULL	NULL	NULL	DST	5		BACTEC MGIT 960	MICROBIAL CULTURE, LIQUID
14-13774	ETHIONAMIDE	S	mmaA3 upstream	NULL	NULL	NULL	NULL	NULL	NULL	DST	5		BACTEC MGIT 960	MICROBIAL CULTURE, LIQUID
14-13774	ETHIONAMIDE	S	mshA	NULL	NULL	NULL	NULL	NULL	NULL	DST	5		BACTEC MGIT 960	MICROBIAL CULTURE, LIQUID
14-13774	ETHIONAMIDE	S	mshA upstream	NULL	NULL	NULL	NULL	NULL	NULL	DST	5		BACTEC MGIT 960	MICROBIAL CULTURE, LIQUID
14-13774	ETHIONAMIDE	S	mshC	NULL	NULL	NULL	NULL	NULL	NULL	DST	5		BACTEC MGIT 960	MICROBIAL CULTURE, LIQUID
14-13774	ETHIONAMIDE	S	mshC upstream	NULL	NULL	NULL	NULL	NULL	NULL	DST	5		BACTEC MGIT 960	MICROBIAL CULTURE, LIQUID
14-13774	ETHIONAMIDE	S	mymA	NULL	NULL	NULL	NULL	NULL	NULL	DST	5		BACTEC MGIT 960	MICROBIAL CULTURE, LIQUID
14-13774	ETHIONAMIDE	S	mymA upstream	NULL	NULL	NULL	NULL	NULL	NULL	DST	5		BACTEC MGIT 960	MICROBIAL CULTURE, LIQUID
14-13774	ETHIONAMIDE	S	ndh	NULL	NULL	NULL	NULL	NULL	NULL	DST	5		BACTEC MGIT 960	MICROBIAL CULTURE, LIQUID
14-13774	ETHIONAMIDE	S	ndh upstream	NULL	NULL	NULL	NULL	NULL	NULL	DST	5		BACTEC MGIT 960	MICROBIAL CULTURE, LIQUID
14-13774	ETHIONAMIDE	S	nudC	NULL	NULL	NULL	NULL	NULL	NULL	DST	5		BACTEC MGIT 960	MICROBIAL CULTURE, LIQUID
14-13774	ETHIONAMIDE	S	nudC upstream	NULL	NULL	NULL	NULL	NULL	NULL	DST	5		BACTEC MGIT 960	MICROBIAL CULTURE, LIQUID
14-13774	ETHIONAMIDE	S	Rv0565c	NULL	NULL	NULL	NULL	NULL	NULL	DST	5		BACTEC MGIT 960	MICROBIAL CULTURE, LIQUID
14-13774	ETHIONAMIDE	S	Rv0565c upstream	NULL	NULL	NULL	NULL	NULL	NULL	DST	5		BACTEC MGIT 960	MICROBIAL CULTURE, LIQUID
14-13774	ISONIAZID	R	ahpC	NULL	NULL	NULL	NULL	NULL	NULL	DST	0.1		BACTEC MGIT 960	MICROBIAL CULTURE, LIQUID
14-13774	ISONIAZID	R	ahpC upstream	NULL	NULL	NULL	NULL	NULL	NULL	DST	0.1		BACTEC MGIT 960	MICROBIAL CULTURE, LIQUID
14-13774	ISONIAZID	R	fabG1	NULL	NULL	NULL	NULL	NULL	NULL	DST	0.1		BACTEC MGIT 960	MICROBIAL CULTURE, LIQUID
14-13774	ISONIAZID	R	fabG1 upstream	NULL	NULL	NULL	NULL	NULL	NULL	DST	0.1		BACTEC MGIT 960	MICROBIAL CULTURE, LIQUID
14-13774	ISONIAZID	R	furA	NULL	NULL	NULL	NULL	NULL	NULL	DST	0.1		BACTEC MGIT 960	MICROBIAL CULTURE, LIQUID
14-13774	ISONIAZID	R	furA upstream	NULL	NULL	NULL	NULL	NULL	NULL	DST	0.1		BACTEC MGIT 960	MICROBIAL CULTURE, LIQUID
14-13774	ISONIAZID	R	inbR	329C>T	Ala110Val	331330	G	A	NULL	DST	0.1		BACTEC MGIT 960	MICROBIAL CULTURE, LIQUID
14-13774	ISONIAZID	R	inbR upstream	NULL	NULL	NULL	NULL	NULL	NULL	DST	0.1		BACTEC MGIT 960	MICROBIAL CULTURE, LIQUID
14-13774	ISONIAZID	R	inhA	NULL	NULL	NULL	NULL	NULL	NULL	DST	0.1		BACTEC MGIT 960	MICROBIAL CULTURE, LIQUID
14-13774	ISONIAZID	R	inhA upstream	NULL	NULL	NULL	NULL	NULL	NULL	DST	0.1		BACTEC MGIT 960	MICROBIAL CULTURE, LIQUID
14-13774	ISONIAZID	R	kasA	805G>A	Gly269Ser	2518919	G	A	NULL	DST	0.1		BACTEC MGIT 960	MICROBIAL CULTURE, LIQUID
14-13774	ISONIAZID	R	katG	1653C>T	Ala551Ala	2154459	G	A	NULL	DST	0.1		BACTEC MGIT 960	MICROBIAL CULTURE, LIQUID
14-13774	ISONIAZID	R	katG	944G>C	Ser315Thr	2155168	C	G	NULL	DST	0.1		BACTEC MGIT 960	MICROBIAL CULTURE, LIQUID
14-13774	ISONIAZID	R	katG upstream	NULL	NULL	NULL	NULL	NULL	NULL	DST	0.1		BACTEC MGIT 960	MICROBIAL CULTURE, LIQUID
14-13774	ISONIAZID	R	mmaA3	NULL	NULL	NULL	NULL	NULL	NULL	DST	0.1		BACTEC MGIT 960	MICROBIAL CULTURE, LIQUID
14-13774	ISONIAZID	R	mmaA3 upstream	NULL	NULL	NULL	NULL	NULL	NULL	DST	0.1		BACTEC MGIT 960	MICROBIAL CULTURE, LIQUID
14-13774	ISONIAZID	R	mshA	NULL	NULL	NULL	NULL	NULL	NULL	DST	0.1		BACTEC MGIT 960	MICROBIAL CULTURE, LIQUID
14-13774	ISONIAZID	R	mshA upstream	NULL	NULL	NULL	NULL	NULL	NULL	DST	0.1		BACTEC MGIT 960	MICROBIAL CULTURE, LIQUID
14-13774	ISONIAZID	R	mshB	NULL	NULL	NULL	NULL	NULL	NULL	DST	0.1		BACTEC MGIT 960	MICROBIAL CULTURE, LIQUID
14-13774	ISONIAZID	R	mshB upstream	NULL	NULL	NULL	NULL	NULL	NULL	DST	0.1		BACTEC MGIT 960	MICROBIAL CULTURE, LIQUID
14-13774	ISONIAZID	R	mshC	NULL	NULL	NULL	NULL	NULL	NULL	DST	0.1		BACTEC MGIT 960	MICROBIAL CULTURE, LIQUID
14-13774	ISONIAZID	R	mshC upstream	NULL	NULL	NULL	NULL	NULL	NULL	DST	0.1		BACTEC MGIT 960	MICROBIAL CULTURE, LIQUID
14-13774	ISONIAZID	R	mymA	NULL	NULL	NULL	NULL	NULL	NULL	DST	0.1		BACTEC MGIT 960	MICROBIAL CULTURE, LIQUID
14-13774	ISONIAZID	R	mymA upstream	NULL	NULL	NULL	NULL	NULL	NULL	DST	0.1		BACTEC MGIT 960	MICROBIAL CULTURE, LIQUID
14-13774	ISONIAZID	R	nat	NULL	NULL	NULL	NULL	NULL	NULL	DST	0.1		BACTEC MGIT 960	MICROBIAL CULTURE, LIQUID
14-13774	ISONIAZID	R	nat upstream	NULL	NULL	NULL	NULL	NULL	NULL	DST	0.1		BACTEC MGIT 960	MICROBIAL CULTURE, LIQUID
14-13774	ISONIAZID	R	ndh	NULL	NULL	NULL	NULL	NULL	NULL	DST	0.1		BACTEC MGIT 960	MICROBIAL CULTURE, LIQUID
14-13774	ISONIAZID	R	ndh upstream	NULL	NULL	NULL	NULL	NULL	NULL	DST	0.1		BACTEC MGIT 960	MICROBIAL CULTURE, LIQUID
14-13774	ISONIAZID	R	nudC	NULL	NULL	NULL	NULL	NULL	NULL	DST	0.1		BACTEC MGIT 960	MICROBIAL CULTURE, LIQUID
14-13774	ISONIAZID	R	nudC upstream	NULL	NULL	NULL	NULL	NULL	NULL	DST	0.1		BACTEC MGIT 960	MICROBIAL CULTURE, LIQUID
14-13774	ISONIAZID	R	sigI	NULL	NULL	NULL	NULL	NULL	NULL	DST	0.1		BACTEC MGIT 960	MICROBIAL CULTURE, LIQUID
14-13774	ISONIAZID	R	sigI upstream	NULL	NULL	NULL	NULL	NULL	NULL	DST	0.1		BACTEC MGIT 960	MICROBIAL CULTURE, LIQUID
14-13774	KANAMYCIN	S	eis	NULL	NULL	NULL	NULL	NULL	NULL	DST	2.5		BACTEC MGIT 960	MICROBIAL CULTURE, LIQUID
14-13774	KANAMYCIN	S	eis upstream	NULL	NULL	NULL	NULL	NULL	NULL	DST	2.5		BACTEC MGIT 960	MICROBIAL CULTURE, LIQUID
14-13774	KANAMYCIN	S	rrs	NULL	NULL	NULL	NULL	NULL	NULL	DST	2.5		BACTEC MGIT 960	MICROBIAL CULTURE, LIQUID
14-13774	KANAMYCIN	S	rrs upstream	NULL	NULL	NULL	NULL	NULL	NULL	DST	2.5		BACTEC MGIT 960	MICROBIAL CULTURE, LIQUID
14-13774	KANAMYCIN	S	whiB7	NULL	NULL	NULL	NULL	NULL	NULL	DST	2.5		BACTEC MGIT 960	MICROBIAL CULTURE, LIQUID
14-13774	KANAMYCIN	S	whiB7 upstream	NULL	NULL	NULL	NULL	NULL	NULL	DST	2.5		BACTEC MGIT 960	MICROBIAL CULTURE, LIQUID
14-13774	LEVOFLOXACIN	S	eccB5	NULL	NULL	NULL	NULL	NULL	NULL	DST	1.5		BACTEC MGIT 960	MICROBIAL CULTURE, LIQUID
14-13774	LEVOFLOXACIN	S	eccB5 upstream	NULL	NULL	NULL	NULL	NULL	NULL	DST	1.5		BACTEC MGIT 960	MICROBIAL CULTURE, LIQUID
14-13774	LEVOFLOXACIN	S	eccC5	3612T>C	Ser1204Ser	2022868	T	C	NULL	DST	1.5		BACTEC MGIT 960	MICROBIAL CULTURE, LIQUID
14-13774	LEVOFLOXACIN	S	gyrA	2003G>A	Gly668Asp	9304	G	A	NULL	DST	1.5		BACTEC MGIT 960	MICROBIAL CULTURE, LIQUID
14-13774	LEVOFLOXACIN	S	gyrA	284G>C	Ser95Thr	7585	G	C	NULL	DST	1.5		BACTEC MGIT 960	MICROBIAL CULTURE, LIQUID
14-13774	LEVOFLOXACIN	S	gyrA	61G>C	Glu21Gln	7362	G	C	NULL	DST	1.5		BACTEC MGIT 960	MICROBIAL CULTURE, LIQUID
14-13774	LEVOFLOXACIN	S	gyrA	739G>A	Gly247Ser	8040	G	A	NULL	DST	1.5		BACTEC MGIT 960	MICROBIAL CULTURE, LIQUID
14-13774	LEVOFLOXACIN	S	gyrA upstream	NULL	NULL	NULL	NULL	NULL	NULL	DST	1.5		BACTEC MGIT 960	MICROBIAL CULTURE, LIQUID
14-13774	LEVOFLOXACIN	S	gyrB	NULL	NULL	NULL	NULL	NULL	NULL	DST	1.5		BACTEC MGIT 960	MICROBIAL CULTURE, LIQUID
14-13774	LEVOFLOXACIN	S	gyrB upstream	NULL	NULL	NULL	NULL	NULL	NULL	DST	1.5		BACTEC MGIT 960	MICROBIAL CULTURE, LIQUID
14-13774	MOXIFLOXACIN	S	eccB5	NULL	NULL	NULL	NULL	NULL	NULL	DST	0.5		BACTEC MGIT 960	MICROBIAL CULTURE, LIQUID
14-13774	MOXIFLOXACIN	S	eccB5 upstream	NULL	NULL	NULL	NULL	NULL	NULL	DST	0.5		BACTEC MGIT 960	MICROBIAL CULTURE, LIQUID
14-13774	MOXIFLOXACIN	S	eccC5	3612T>C	Ser1204Ser	2022868	T	C	NULL	DST	0.5		BACTEC MGIT 960	MICROBIAL CULTURE, LIQUID
14-13774	MOXIFLOXACIN	S	gyrA	2003G>A	Gly668Asp	9304	G	A	NULL	DST	0.5		BACTEC MGIT 960	MICROBIAL CULTURE, LIQUID
14-13774	MOXIFLOXACIN	S	gyrA	284G>C	Ser95Thr	7585	G	C	NULL	DST	0.5		BACTEC MGIT 960	MICROBIAL CULTURE, LIQUID
14-13774	MOXIFLOXACIN	S	gyrA	61G>C	Glu21Gln	7362	G	C	NULL	DST	0.5		BACTEC MGIT 960	MICROBIAL CULTURE, LIQUID
14-13774	MOXIFLOXACIN	S	gyrA	739G>A	Gly247Ser	8040	G	A	NULL	DST	0.5		BACTEC MGIT 960	MICROBIAL CULTURE, LIQUID
14-13774	MOXIFLOXACIN	S	gyrA upstream	NULL	NULL	NULL	NULL	NULL	NULL	DST	0.5		BACTEC MGIT 960	MICROBIAL CULTURE, LIQUID
14-13774	MOXIFLOXACIN	S	gyrB	NULL	NULL	NULL	NULL	NULL	NULL	DST	0.5		BACTEC MGIT 960	MICROBIAL CULTURE, LIQUID
14-13774	MOXIFLOXACIN	S	gyrB upstream	NULL	NULL	NULL	NULL	NULL	NULL	DST	0.5		BACTEC MGIT 960	MICROBIAL CULTURE, LIQUID
14-13774	OFLOXACIN	S	eccB5	NULL	NULL	NULL	NULL	NULL	NULL	DST	2		BACTEC MGIT 960	MICROBIAL CULTURE, LIQUID
14-13774	OFLOXACIN	S	eccB5 upstream	NULL	NULL	NULL	NULL	NULL	NULL	DST	2		BACTEC MGIT 960	MICROBIAL CULTURE, LIQUID
14-13774	OFLOXACIN	S	eccC5	3612T>C	Ser1204Ser	2022868	T	C	NULL	DST	2		BACTEC MGIT 960	MICROBIAL CULTURE, LIQUID
14-13774	OFLOXACIN	S	gyrA	2003G>A	Gly668Asp	9304	G	A	NULL	DST	2		BACTEC MGIT 960	MICROBIAL CULTURE, LIQUID
14-13774	OFLOXACIN	S	gyrA	284G>C	Ser95Thr	7585	G	C	NULL	DST	2		BACTEC MGIT 960	MICROBIAL CULTURE, LIQUID
14-13774	OFLOXACIN	S	gyrA	61G>C	Glu21Gln	7362	G	C	NULL	DST	2		BACTEC MGIT 960	MICROBIAL CULTURE, LIQUID
14-13774	OFLOXACIN	S	gyrA	739G>A	Gly247Ser	8040	G	A	NULL	DST	2		BACTEC MGIT 960	MICROBIAL CULTURE, LIQUID
14-13774	OFLOXACIN	S	gyrA upstream	NULL	NULL	NULL	NULL	NULL	NULL	DST	2		BACTEC MGIT 960	MICROBIAL CULTURE, LIQUID
14-13774	OFLOXACIN	S	gyrB	NULL	NULL	NULL	NULL	NULL	NULL	DST	2		BACTEC MGIT 960	MICROBIAL CULTURE, LIQUID
14-13774	OFLOXACIN	S	gyrB upstream	NULL	NULL	NULL	NULL	NULL	NULL	DST	2		BACTEC MGIT 960	MICROBIAL CULTURE, LIQUID
14-13774	PYRAZINAMIDE	R	clpC1	2418C>T	Asn806Asn	4038287	G	A	NULL	DST	100		BACTEC MGIT 960	MICROBIAL CULTURE, LIQUID
14-13774	PYRAZINAMIDE	R	clpC1 upstream	NULL	NULL	NULL	NULL	NULL	NULL	DST	100		BACTEC MGIT 960	MICROBIAL CULTURE, LIQUID
14-13774	PYRAZINAMIDE	R	gpsI	NULL	NULL	NULL	NULL	NULL	NULL	DST	100		BACTEC MGIT 960	MICROBIAL CULTURE, LIQUID
14-13774	PYRAZINAMIDE	R	gpsI upstream	NULL	NULL	NULL	NULL	NULL	NULL	DST	100		BACTEC MGIT 960	MICROBIAL CULTURE, LIQUID
14-13774	PYRAZINAMIDE	R	mas	NULL	NULL	NULL	NULL	NULL	NULL	DST	100		BACTEC MGIT 960	MICROBIAL CULTURE, LIQUID
14-13774	PYRAZINAMIDE	R	mas upstream	NULL	NULL	NULL	NULL	NULL	NULL	DST	100		BACTEC MGIT 960	MICROBIAL CULTURE, LIQUID
14-13774	PYRAZINAMIDE	R	panD	NULL	NULL	NULL	NULL	NULL	NULL	DST	100		BACTEC MGIT 960	MICROBIAL CULTURE, LIQUID
14-13774	PYRAZINAMIDE	R	pncA	NULL	NULL	NULL	NULL	NULL	NULL	DST	100		BACTEC MGIT 960	MICROBIAL CULTURE, LIQUID
14-13774	PYRAZINAMIDE	R	pncA upstream	NULL	NULL	NULL	NULL	NULL	NULL	DST	100		BACTEC MGIT 960	MICROBIAL CULTURE, LIQUID
14-13774	PYRAZINAMIDE	R	ppsA	NULL	NULL	NULL	NULL	NULL	NULL	DST	100		BACTEC MGIT 960	MICROBIAL CULTURE, LIQUID
14-13774	PYRAZINAMIDE	R	ppsA upstream	NULL	NULL	NULL	NULL	NULL	NULL	DST	100		BACTEC MGIT 960	MICROBIAL CULTURE, LIQUID
14-13774	PYRAZINAMIDE	R	ppsB	NULL	NULL	NULL	NULL	NULL	NULL	DST	100		BACTEC MGIT 960	MICROBIAL CULTURE, LIQUID
14-13774	PYRAZINAMIDE	R	ppsC	4617A>G	Gly1539Gly	3260301	A	G	NULL	DST	100		BACTEC MGIT 960	MICROBIAL CULTURE, LIQUID
14-13774	PYRAZINAMIDE	R	ppsC	5696A>G	Asn1899Ser	3261380	A	G	NULL	DST	100		BACTEC MGIT 960	MICROBIAL CULTURE, LIQUID
14-13774	PYRAZINAMIDE	R	ppsC	810A>G	Gly270Gly	3256494	A	G	NULL	DST	100		BACTEC MGIT 960	MICROBIAL CULTURE, LIQUID
14-13774	PYRAZINAMIDE	R	ppsD	NULL	NULL	NULL	NULL	NULL	NULL	DST	100		BACTEC MGIT 960	MICROBIAL CULTURE, LIQUID
14-13774	PYRAZINAMIDE	R	proZ	NULL	NULL	NULL	NULL	NULL	NULL	DST	100		BACTEC MGIT 960	MICROBIAL CULTURE, LIQUID
14-13774	PYRAZINAMIDE	R	proZ upstream	NULL	NULL	NULL	NULL	NULL	NULL	DST	100		BACTEC MGIT 960	MICROBIAL CULTURE, LIQUID
14-13774	PYRAZINAMIDE	R	rpsA	1295T>C	Met432Thr	1834836	T	C	NULL	DST	100		BACTEC MGIT 960	MICROBIAL CULTURE, LIQUID
14-13774	PYRAZINAMIDE	R	rpsA upstream	NULL	NULL	NULL	NULL	NULL	NULL	DST	100		BACTEC MGIT 960	MICROBIAL CULTURE, LIQUID
14-13774	PYRAZINAMIDE	R	Rv0191	NULL	NULL	NULL	NULL	NULL	NULL	DST	100		BACTEC MGIT 960	MICROBIAL CULTURE, LIQUID
14-13774	PYRAZINAMIDE	R	Rv0191 upstream	NULL	NULL	NULL	NULL	NULL	NULL	DST	100		BACTEC MGIT 960	MICROBIAL CULTURE, LIQUID
14-13774	PYRAZINAMIDE	R	Rv1667c	NULL	NULL	NULL	NULL	NULL	NULL	DST	100		BACTEC MGIT 960	MICROBIAL CULTURE, LIQUID
14-13774	PYRAZINAMIDE	R	Rv1667c upstream	-71_-70insCGCGGCAAGA	NA	1894300	GG	GGTCTTGCCGCG	NULL	DST	100		BACTEC MGIT 960	MICROBIAL CULTURE, LIQUID
14-13774	PYRAZINAMIDE	R	Rv1667c upstream	-944G>A	NA	1895174	C	T	NULL	DST	100		BACTEC MGIT 960	MICROBIAL CULTURE, LIQUID
14-13774	PYRAZINAMIDE	R	Rv2731	NULL	NULL	NULL	NULL	NULL	NULL	DST	100		BACTEC MGIT 960	MICROBIAL CULTURE, LIQUID
14-13774	PYRAZINAMIDE	R	Rv3008	NULL	NULL	NULL	NULL	NULL	NULL	DST	100		BACTEC MGIT 960	MICROBIAL CULTURE, LIQUID
14-13774	PYRAZINAMIDE	R	Rv3008 upstream	NULL	NULL	NULL	NULL	NULL	NULL	DST	100		BACTEC MGIT 960	MICROBIAL CULTURE, LIQUID
14-13774	PYRAZINAMIDE	R	Rv3169	NULL	NULL	NULL	NULL	NULL	NULL	DST	100		BACTEC MGIT 960	MICROBIAL CULTURE, LIQUID
14-13774	RIFAMPICIN	R	ponA1	1891C>T	Pro631Ser	55553	C	T	NULL	DST	1		BACTEC MGIT 960	MICROBIAL CULTURE, LIQUID
14-13774	RIFAMPICIN	R	ponA1 upstream	NULL	NULL	NULL	NULL	NULL	NULL	DST	1		BACTEC MGIT 960	MICROBIAL CULTURE, LIQUID
14-13774	RIFAMPICIN	R	rpoA	91G>A	Gly31Ser	3878417	C	T	NULL	DST	1		BACTEC MGIT 960	MICROBIAL CULTURE, LIQUID
14-13774	RIFAMPICIN	R	rpoA upstream	NULL	NULL	NULL	NULL	NULL	NULL	DST	1		BACTEC MGIT 960	MICROBIAL CULTURE, LIQUID
14-13774	RIFAMPICIN	R	rpoB	1349C>T	Ser450Leu	761155	C	T	NULL	DST	1		BACTEC MGIT 960	MICROBIAL CULTURE, LIQUID
14-13774	RIFAMPICIN	R	rpoB	2074G>A	Ala692Thr	761880	G	A	NULL	DST	1		BACTEC MGIT 960	MICROBIAL CULTURE, LIQUID
14-13774	RIFAMPICIN	R	rpoB upstream	NULL	NULL	NULL	NULL	NULL	NULL	DST	1		BACTEC MGIT 960	MICROBIAL CULTURE, LIQUID
14-13774	RIFAMPICIN	R	rpoC	1626C>G	Ala542Ala	764995	C	G	NULL	DST	1		BACTEC MGIT 960	MICROBIAL CULTURE, LIQUID
14-13774	RIFAMPICIN	R	rpoC upstream	NULL	NULL	NULL	NULL	NULL	NULL	DST	1		BACTEC MGIT 960	MICROBIAL CULTURE, LIQUID
14-13775	AMIKACIN	S	rrs	NULL	NULL	NULL	NULL	NULL	NULL	DST	1		BACTEC MGIT 960	MICROBIAL CULTURE, LIQUID
14-13775	AMIKACIN	S	rrs upstream	NULL	NULL	NULL	NULL	NULL	NULL	DST	1		BACTEC MGIT 960	MICROBIAL CULTURE, LIQUID
14-13775	CAPREOMYCIN	S	rrl	NULL	NULL	NULL	NULL	NULL	NULL	DST	2.5		BACTEC MGIT 960	MICROBIAL CULTURE, LIQUID
14-13775	CAPREOMYCIN	S	rrl upstream	NULL	NULL	NULL	NULL	NULL	NULL	DST	2.5		BACTEC MGIT 960	MICROBIAL CULTURE, LIQUID
14-13775	CAPREOMYCIN	S	rrs	NULL	NULL	NULL	NULL	NULL	NULL	DST	2.5		BACTEC MGIT 960	MICROBIAL CULTURE, LIQUID
14-13775	CAPREOMYCIN	S	rrs upstream	NULL	NULL	NULL	NULL	NULL	NULL	DST	2.5		BACTEC MGIT 960	MICROBIAL CULTURE, LIQUID
14-13775	CAPREOMYCIN	S	tlyA	33A>G	Leu11Leu	1917972	A	G	NULL	DST	2.5		BACTEC MGIT 960	MICROBIAL CULTURE, LIQUID
14-13775	ETHAMBUTOL	S	aftA	NULL	NULL	NULL	NULL	NULL	NULL	DST	5		BACTEC MGIT 960	MICROBIAL CULTURE, LIQUID
14-13775	ETHAMBUTOL	S	embA	NULL	NULL	NULL	NULL	NULL	NULL	DST	5		BACTEC MGIT 960	MICROBIAL CULTURE, LIQUID
14-13775	ETHAMBUTOL	S	embA upstream	NULL	NULL	NULL	NULL	NULL	NULL	DST	5		BACTEC MGIT 960	MICROBIAL CULTURE, LIQUID
14-13775	ETHAMBUTOL	S	embC	2781C>T	Arg927Arg	4242643	C	T	NULL	DST	5		BACTEC MGIT 960	MICROBIAL CULTURE, LIQUID
14-13775	ETHAMBUTOL	S	embC	2941G>C	Val981Leu	4242803	G	C	NULL	DST	5		BACTEC MGIT 960	MICROBIAL CULTURE, LIQUID
14-13775	ETHAMBUTOL	S	embR	649C>G	Leu217Val	1416699	G	C	NULL	DST	5		BACTEC MGIT 960	MICROBIAL CULTURE, LIQUID
14-13775	ETHAMBUTOL	S	embR upstream	NULL	NULL	NULL	NULL	NULL	NULL	DST	5		BACTEC MGIT 960	MICROBIAL CULTURE, LIQUID
14-13775	ETHAMBUTOL	S	ubiA	NULL	NULL	NULL	NULL	NULL	NULL	DST	5		BACTEC MGIT 960	MICROBIAL CULTURE, LIQUID
14-13775	ETHAMBUTOL	S	ubiA upstream	NULL	NULL	NULL	NULL	NULL	NULL	DST	5		BACTEC MGIT 960	MICROBIAL CULTURE, LIQUID
14-13775	ETHIONAMIDE	S	ethA	574C>T	Pro192Ser	4326900	G	A	NULL	DST	5		BACTEC MGIT 960	MICROBIAL CULTURE, LIQUID
14-13775	ETHIONAMIDE	S	ethA upstream	NULL	NULL	NULL	NULL	NULL	NULL	DST	5		BACTEC MGIT 960	MICROBIAL CULTURE, LIQUID
14-13775	ETHIONAMIDE	S	ethR	NULL	NULL	NULL	NULL	NULL	NULL	DST	5		BACTEC MGIT 960	MICROBIAL CULTURE, LIQUID
14-13775	ETHIONAMIDE	S	fabG1	426C>T	Ser142Ser	1673865	C	T	NULL	DST	5		BACTEC MGIT 960	MICROBIAL CULTURE, LIQUID
14-13775	ETHIONAMIDE	S	fabG1 upstream	NULL	NULL	NULL	NULL	NULL	NULL	DST	5		BACTEC MGIT 960	MICROBIAL CULTURE, LIQUID
14-13775	ETHIONAMIDE	S	inhA	NULL	NULL	NULL	NULL	NULL	NULL	DST	5		BACTEC MGIT 960	MICROBIAL CULTURE, LIQUID
14-13775	ETHIONAMIDE	S	inhA upstream	NULL	NULL	NULL	NULL	NULL	NULL	DST	5		BACTEC MGIT 960	MICROBIAL CULTURE, LIQUID
14-13775	ETHIONAMIDE	S	mmaA3	NULL	NULL	NULL	NULL	NULL	NULL	DST	5		BACTEC MGIT 960	MICROBIAL CULTURE, LIQUID
14-13775	ETHIONAMIDE	S	mmaA3 upstream	NULL	NULL	NULL	NULL	NULL	NULL	DST	5		BACTEC MGIT 960	MICROBIAL CULTURE, LIQUID
14-13775	ETHIONAMIDE	S	mshA	NULL	NULL	NULL	NULL	NULL	NULL	DST	5		BACTEC MGIT 960	MICROBIAL CULTURE, LIQUID
14-13775	ETHIONAMIDE	S	mshA upstream	NULL	NULL	NULL	NULL	NULL	NULL	DST	5		BACTEC MGIT 960	MICROBIAL CULTURE, LIQUID
14-13775	ETHIONAMIDE	S	mshC	NULL	NULL	NULL	NULL	NULL	NULL	DST	5		BACTEC MGIT 960	MICROBIAL CULTURE, LIQUID
14-13775	ETHIONAMIDE	S	mshC upstream	NULL	NULL	NULL	NULL	NULL	NULL	DST	5		BACTEC MGIT 960	MICROBIAL CULTURE, LIQUID
14-13775	ETHIONAMIDE	S	mymA	NULL	NULL	NULL	NULL	NULL	NULL	DST	5		BACTEC MGIT 960	MICROBIAL CULTURE, LIQUID
14-13775	ETHIONAMIDE	S	mymA upstream	NULL	NULL	NULL	NULL	NULL	NULL	DST	5		BACTEC MGIT 960	MICROBIAL CULTURE, LIQUID
14-13775	ETHIONAMIDE	S	ndh	NULL	NULL	NULL	NULL	NULL	NULL	DST	5		BACTEC MGIT 960	MICROBIAL CULTURE, LIQUID
14-13775	ETHIONAMIDE	S	ndh upstream	NULL	NULL	NULL	NULL	NULL	NULL	DST	5		BACTEC MGIT 960	MICROBIAL CULTURE, LIQUID
14-13775	ETHIONAMIDE	S	nudC	NULL	NULL	NULL	NULL	NULL	NULL	DST	5		BACTEC MGIT 960	MICROBIAL CULTURE, LIQUID
14-13775	ETHIONAMIDE	S	nudC upstream	NULL	NULL	NULL	NULL	NULL	NULL	DST	5		BACTEC MGIT 960	MICROBIAL CULTURE, LIQUID
14-13775	ETHIONAMIDE	S	Rv0565c	202T>C	Ser68Pro	657269	A	G	NULL	DST	5		BACTEC MGIT 960	MICROBIAL CULTURE, LIQUID
14-13775	ETHIONAMIDE	S	Rv0565c upstream	NULL	NULL	NULL	NULL	NULL	NULL	DST	5		BACTEC MGIT 960	MICROBIAL CULTURE, LIQUID
14-13775	ISONIAZID	R	ahpC	NULL	NULL	NULL	NULL	NULL	NULL	DST	0.1		BACTEC MGIT 960	MICROBIAL CULTURE, LIQUID
14-13775	ISONIAZID	R	ahpC upstream	NULL	NULL	NULL	NULL	NULL	NULL	DST	0.1		BACTEC MGIT 960	MICROBIAL CULTURE, LIQUID
14-13775	ISONIAZID	R	fabG1	426C>T	Ser142Ser	1673865	C	T	NULL	DST	0.1		BACTEC MGIT 960	MICROBIAL CULTURE, LIQUID
14-13775	ISONIAZID	R	fabG1 upstream	NULL	NULL	NULL	NULL	NULL	NULL	DST	0.1		BACTEC MGIT 960	MICROBIAL CULTURE, LIQUID
14-13775	ISONIAZID	R	furA	NULL	NULL	NULL	NULL	NULL	NULL	DST	0.1		BACTEC MGIT 960	MICROBIAL CULTURE, LIQUID
14-13775	ISONIAZID	R	furA upstream	NULL	NULL	NULL	NULL	NULL	NULL	DST	0.1		BACTEC MGIT 960	MICROBIAL CULTURE, LIQUID
14-13775	ISONIAZID	R	inbR	50T>A	Leu17Gln	331609	A	T	NULL	DST	0.1		BACTEC MGIT 960	MICROBIAL CULTURE, LIQUID
14-13775	ISONIAZID	R	inbR upstream	NULL	NULL	NULL	NULL	NULL	NULL	DST	0.1		BACTEC MGIT 960	MICROBIAL CULTURE, LIQUID
14-13775	ISONIAZID	R	inhA	NULL	NULL	NULL	NULL	NULL	NULL	DST	0.1		BACTEC MGIT 960	MICROBIAL CULTURE, LIQUID
14-13775	ISONIAZID	R	inhA upstream	NULL	NULL	NULL	NULL	NULL	NULL	DST	0.1		BACTEC MGIT 960	MICROBIAL CULTURE, LIQUID
14-13775	ISONIAZID	R	kasA	NULL	NULL	NULL	NULL	NULL	NULL	DST	0.1		BACTEC MGIT 960	MICROBIAL CULTURE, LIQUID
14-13775	ISONIAZID	R	katG	944G>C	Ser315Thr	2155168	C	G	NULL	DST	0.1		BACTEC MGIT 960	MICROBIAL CULTURE, LIQUID
14-13775	ISONIAZID	R	katG upstream	NULL	NULL	NULL	NULL	NULL	NULL	DST	0.1		BACTEC MGIT 960	MICROBIAL CULTURE, LIQUID
14-13775	ISONIAZID	R	mmaA3	NULL	NULL	NULL	NULL	NULL	NULL	DST	0.1		BACTEC MGIT 960	MICROBIAL CULTURE, LIQUID
14-13775	ISONIAZID	R	mmaA3 upstream	NULL	NULL	NULL	NULL	NULL	NULL	DST	0.1		BACTEC MGIT 960	MICROBIAL CULTURE, LIQUID
14-13775	ISONIAZID	R	mshA	NULL	NULL	NULL	NULL	NULL	NULL	DST	0.1		BACTEC MGIT 960	MICROBIAL CULTURE, LIQUID
14-13775	ISONIAZID	R	mshA upstream	NULL	NULL	NULL	NULL	NULL	NULL	DST	0.1		BACTEC MGIT 960	MICROBIAL CULTURE, LIQUID
14-13775	ISONIAZID	R	mshB	NULL	NULL	NULL	NULL	NULL	NULL	DST	0.1		BACTEC MGIT 960	MICROBIAL CULTURE, LIQUID
14-13775	ISONIAZID	R	mshB upstream	NULL	NULL	NULL	NULL	NULL	NULL	DST	0.1		BACTEC MGIT 960	MICROBIAL CULTURE, LIQUID
14-13775	ISONIAZID	R	mshC	NULL	NULL	NULL	NULL	NULL	NULL	DST	0.1		BACTEC MGIT 960	MICROBIAL CULTURE, LIQUID
14-13775	ISONIAZID	R	mshC upstream	NULL	NULL	NULL	NULL	NULL	NULL	DST	0.1		BACTEC MGIT 960	MICROBIAL CULTURE, LIQUID
14-13775	ISONIAZID	R	mymA	NULL	NULL	NULL	NULL	NULL	NULL	DST	0.1		BACTEC MGIT 960	MICROBIAL CULTURE, LIQUID
14-13775	ISONIAZID	R	mymA upstream	NULL	NULL	NULL	NULL	NULL	NULL	DST	0.1		BACTEC MGIT 960	MICROBIAL CULTURE, LIQUID
14-13775	ISONIAZID	R	nat	NULL	NULL	NULL	NULL	NULL	NULL	DST	0.1		BACTEC MGIT 960	MICROBIAL CULTURE, LIQUID
14-13775	ISONIAZID	R	nat upstream	NULL	NULL	NULL	NULL	NULL	NULL	DST	0.1		BACTEC MGIT 960	MICROBIAL CULTURE, LIQUID
14-13775	ISONIAZID	R	ndh	NULL	NULL	NULL	NULL	NULL	NULL	DST	0.1		BACTEC MGIT 960	MICROBIAL CULTURE, LIQUID
14-13775	ISONIAZID	R	ndh upstream	NULL	NULL	NULL	NULL	NULL	NULL	DST	0.1		BACTEC MGIT 960	MICROBIAL CULTURE, LIQUID
14-13775	ISONIAZID	R	nudC	NULL	NULL	NULL	NULL	NULL	NULL	DST	0.1		BACTEC MGIT 960	MICROBIAL CULTURE, LIQUID
14-13775	ISONIAZID	R	nudC upstream	NULL	NULL	NULL	NULL	NULL	NULL	DST	0.1		BACTEC MGIT 960	MICROBIAL CULTURE, LIQUID
14-13775	ISONIAZID	R	sigI	NULL	NULL	NULL	NULL	NULL	NULL	DST	0.1		BACTEC MGIT 960	MICROBIAL CULTURE, LIQUID
14-13775	ISONIAZID	R	sigI upstream	NULL	NULL	NULL	NULL	NULL	NULL	DST	0.1		BACTEC MGIT 960	MICROBIAL CULTURE, LIQUID
14-13775	KANAMYCIN	S	eis	NULL	NULL	NULL	NULL	NULL	NULL	DST	2.5		BACTEC MGIT 960	MICROBIAL CULTURE, LIQUID
14-13775	KANAMYCIN	S	eis upstream	NULL	NULL	NULL	NULL	NULL	NULL	DST	2.5		BACTEC MGIT 960	MICROBIAL CULTURE, LIQUID
14-13775	KANAMYCIN	S	rrs	NULL	NULL	NULL	NULL	NULL	NULL	DST	2.5		BACTEC MGIT 960	MICROBIAL CULTURE, LIQUID
14-13775	KANAMYCIN	S	rrs upstream	NULL	NULL	NULL	NULL	NULL	NULL	DST	2.5		BACTEC MGIT 960	MICROBIAL CULTURE, LIQUID
14-13775	KANAMYCIN	S	whiB7	NULL	NULL	NULL	NULL	NULL	NULL	DST	2.5		BACTEC MGIT 960	MICROBIAL CULTURE, LIQUID
14-13775	KANAMYCIN	S	whiB7 upstream	NULL	NULL	NULL	NULL	NULL	NULL	DST	2.5		BACTEC MGIT 960	MICROBIAL CULTURE, LIQUID
14-13775	LEVOFLOXACIN	S	eccB5	NULL	NULL	NULL	NULL	NULL	NULL	DST	1.5		BACTEC MGIT 960	MICROBIAL CULTURE, LIQUID
14-13775	LEVOFLOXACIN	S	eccB5 upstream	NULL	NULL	NULL	NULL	NULL	NULL	DST	1.5		BACTEC MGIT 960	MICROBIAL CULTURE, LIQUID
14-13775	LEVOFLOXACIN	S	eccC5	3612T>C	Ser1204Ser	2022868	T	C	NULL	DST	1.5		BACTEC MGIT 960	MICROBIAL CULTURE, LIQUID
14-13775	LEVOFLOXACIN	S	eccC5	888G>A	Glu296Glu	2020144	G	A	NULL	DST	1.5		BACTEC MGIT 960	MICROBIAL CULTURE, LIQUID
14-13775	LEVOFLOXACIN	S	gyrA	2003G>A	Gly668Asp	9304	G	A	NULL	DST	1.5		BACTEC MGIT 960	MICROBIAL CULTURE, LIQUID
14-13775	LEVOFLOXACIN	S	gyrA	284G>C	Ser95Thr	7585	G	C	NULL	DST	1.5		BACTEC MGIT 960	MICROBIAL CULTURE, LIQUID
14-13775	LEVOFLOXACIN	S	gyrA	61G>C	Glu21Gln	7362	G	C	NULL	DST	1.5		BACTEC MGIT 960	MICROBIAL CULTURE, LIQUID
14-13775	LEVOFLOXACIN	S	gyrA upstream	NULL	NULL	NULL	NULL	NULL	NULL	DST	1.5		BACTEC MGIT 960	MICROBIAL CULTURE, LIQUID
14-13775	LEVOFLOXACIN	S	gyrB	1982G>C	Ser661Thr	7221	G	C	NULL	DST	1.5		BACTEC MGIT 960	MICROBIAL CULTURE, LIQUID
14-13775	LEVOFLOXACIN	S	gyrB	813T>G	Ile271Met	6052	T	G	NULL	DST	1.5		BACTEC MGIT 960	MICROBIAL CULTURE, LIQUID
14-13775	LEVOFLOXACIN	S	gyrB upstream	NULL	NULL	NULL	NULL	NULL	NULL	DST	1.5		BACTEC MGIT 960	MICROBIAL CULTURE, LIQUID
14-13775	MOXIFLOXACIN	S	eccB5	NULL	NULL	NULL	NULL	NULL	NULL	DST	0.5		BACTEC MGIT 960	MICROBIAL CULTURE, LIQUID
14-13775	MOXIFLOXACIN	S	eccB5 upstream	NULL	NULL	NULL	NULL	NULL	NULL	DST	0.5		BACTEC MGIT 960	MICROBIAL CULTURE, LIQUID
14-13775	MOXIFLOXACIN	S	eccC5	3612T>C	Ser1204Ser	2022868	T	C	NULL	DST	0.5		BACTEC MGIT 960	MICROBIAL CULTURE, LIQUID
14-13775	MOXIFLOXACIN	S	eccC5	888G>A	Glu296Glu	2020144	G	A	NULL	DST	0.5		BACTEC MGIT 960	MICROBIAL CULTURE, LIQUID
14-13775	MOXIFLOXACIN	S	gyrA	2003G>A	Gly668Asp	9304	G	A	NULL	DST	0.5		BACTEC MGIT 960	MICROBIAL CULTURE, LIQUID
14-13775	MOXIFLOXACIN	S	gyrA	284G>C	Ser95Thr	7585	G	C	NULL	DST	0.5		BACTEC MGIT 960	MICROBIAL CULTURE, LIQUID
14-13775	MOXIFLOXACIN	S	gyrA	61G>C	Glu21Gln	7362	G	C	NULL	DST	0.5		BACTEC MGIT 960	MICROBIAL CULTURE, LIQUID
14-13775	MOXIFLOXACIN	S	gyrA upstream	NULL	NULL	NULL	NULL	NULL	NULL	DST	0.5		BACTEC MGIT 960	MICROBIAL CULTURE, LIQUID
14-13775	MOXIFLOXACIN	S	gyrB	1982G>C	Ser661Thr	7221	G	C	NULL	DST	0.5		BACTEC MGIT 960	MICROBIAL CULTURE, LIQUID
14-13775	MOXIFLOXACIN	S	gyrB	813T>G	Ile271Met	6052	T	G	NULL	DST	0.5		BACTEC MGIT 960	MICROBIAL CULTURE, LIQUID
14-13775	MOXIFLOXACIN	S	gyrB upstream	NULL	NULL	NULL	NULL	NULL	NULL	DST	0.5		BACTEC MGIT 960	MICROBIAL CULTURE, LIQUID
14-13775	OFLOXACIN	S	eccB5	NULL	NULL	NULL	NULL	NULL	NULL	DST	2		BACTEC MGIT 960	MICROBIAL CULTURE, LIQUID
14-13775	OFLOXACIN	S	eccB5 upstream	NULL	NULL	NULL	NULL	NULL	NULL	DST	2		BACTEC MGIT 960	MICROBIAL CULTURE, LIQUID
14-13775	OFLOXACIN	S	eccC5	3612T>C	Ser1204Ser	2022868	T	C	NULL	DST	2		BACTEC MGIT 960	MICROBIAL CULTURE, LIQUID
14-13775	OFLOXACIN	S	eccC5	888G>A	Glu296Glu	2020144	G	A	NULL	DST	2		BACTEC MGIT 960	MICROBIAL CULTURE, LIQUID
14-13775	OFLOXACIN	S	gyrA	2003G>A	Gly668Asp	9304	G	A	NULL	DST	2		BACTEC MGIT 960	MICROBIAL CULTURE, LIQUID
14-13775	OFLOXACIN	S	gyrA	284G>C	Ser95Thr	7585	G	C	NULL	DST	2		BACTEC MGIT 960	MICROBIAL CULTURE, LIQUID
14-13775	OFLOXACIN	S	gyrA	61G>C	Glu21Gln	7362	G	C	NULL	DST	2		BACTEC MGIT 960	MICROBIAL CULTURE, LIQUID
14-13775	OFLOXACIN	S	gyrA upstream	NULL	NULL	NULL	NULL	NULL	NULL	DST	2		BACTEC MGIT 960	MICROBIAL CULTURE, LIQUID
14-13775	OFLOXACIN	S	gyrB	1982G>C	Ser661Thr	7221	G	C	NULL	DST	2		BACTEC MGIT 960	MICROBIAL CULTURE, LIQUID
14-13775	OFLOXACIN	S	gyrB	813T>G	Ile271Met	6052	T	G	NULL	DST	2		BACTEC MGIT 960	MICROBIAL CULTURE, LIQUID
14-13775	OFLOXACIN	S	gyrB upstream	NULL	NULL	NULL	NULL	NULL	NULL	DST	2		BACTEC MGIT 960	MICROBIAL CULTURE, LIQUID
14-13775	PYRAZINAMIDE	R	clpC1	NULL	NULL	NULL	NULL	NULL	NULL	DST	100		BACTEC MGIT 960	MICROBIAL CULTURE, LIQUID
14-13775	PYRAZINAMIDE	R	clpC1 upstream	NULL	NULL	NULL	NULL	NULL	NULL	DST	100		BACTEC MGIT 960	MICROBIAL CULTURE, LIQUID
14-13775	PYRAZINAMIDE	R	gpsI	NULL	NULL	NULL	NULL	NULL	NULL	DST	100		BACTEC MGIT 960	MICROBIAL CULTURE, LIQUID
14-13775	PYRAZINAMIDE	R	gpsI upstream	NULL	NULL	NULL	NULL	NULL	NULL	DST	100		BACTEC MGIT 960	MICROBIAL CULTURE, LIQUID
14-13775	PYRAZINAMIDE	R	mas	NULL	NULL	NULL	NULL	NULL	NULL	DST	100		BACTEC MGIT 960	MICROBIAL CULTURE, LIQUID
14-13775	PYRAZINAMIDE	R	mas upstream	NULL	NULL	NULL	NULL	NULL	NULL	DST	100		BACTEC MGIT 960	MICROBIAL CULTURE, LIQUID
14-13775	PYRAZINAMIDE	R	panD	NULL	NULL	NULL	NULL	NULL	NULL	DST	100		BACTEC MGIT 960	MICROBIAL CULTURE, LIQUID
14-13775	PYRAZINAMIDE	R	pncA	29A>C	Gln10Pro	2289213	T	G	NULL	DST	100		BACTEC MGIT 960	MICROBIAL CULTURE, LIQUID
14-13775	PYRAZINAMIDE	R	pncA upstream	NULL	NULL	NULL	NULL	NULL	NULL	DST	100		BACTEC MGIT 960	MICROBIAL CULTURE, LIQUID
14-13775	PYRAZINAMIDE	R	ppsA	NULL	NULL	NULL	NULL	NULL	NULL	DST	100		BACTEC MGIT 960	MICROBIAL CULTURE, LIQUID
14-13775	PYRAZINAMIDE	R	ppsA upstream	NULL	NULL	NULL	NULL	NULL	NULL	DST	100		BACTEC MGIT 960	MICROBIAL CULTURE, LIQUID
14-13775	PYRAZINAMIDE	R	ppsB	NULL	NULL	NULL	NULL	NULL	NULL	DST	100		BACTEC MGIT 960	MICROBIAL CULTURE, LIQUID
14-13775	PYRAZINAMIDE	R	ppsC	2590A>C	Ser864Arg	3258274	A	C	NULL	DST	100		BACTEC MGIT 960	MICROBIAL CULTURE, LIQUID
14-13775	PYRAZINAMIDE	R	ppsC	810A>G	Gly270Gly	3256494	A	G	NULL	DST	100		BACTEC MGIT 960	MICROBIAL CULTURE, LIQUID
14-13775	PYRAZINAMIDE	R	ppsD	NULL	NULL	NULL	NULL	NULL	NULL	DST	100		BACTEC MGIT 960	MICROBIAL CULTURE, LIQUID
14-13775	PYRAZINAMIDE	R	proZ	NULL	NULL	NULL	NULL	NULL	NULL	DST	100		BACTEC MGIT 960	MICROBIAL CULTURE, LIQUID
14-13775	PYRAZINAMIDE	R	proZ upstream	NULL	NULL	NULL	NULL	NULL	NULL	DST	100		BACTEC MGIT 960	MICROBIAL CULTURE, LIQUID
14-13775	PYRAZINAMIDE	R	rpsA	NULL	NULL	NULL	NULL	NULL	NULL	DST	100		BACTEC MGIT 960	MICROBIAL CULTURE, LIQUID
14-13775	PYRAZINAMIDE	R	rpsA upstream	NULL	NULL	NULL	NULL	NULL	NULL	DST	100		BACTEC MGIT 960	MICROBIAL CULTURE, LIQUID
14-13775	PYRAZINAMIDE	R	Rv0191	NULL	NULL	NULL	NULL	NULL	NULL	DST	100		BACTEC MGIT 960	MICROBIAL CULTURE, LIQUID
14-13775	PYRAZINAMIDE	R	Rv0191 upstream	NULL	NULL	NULL	NULL	NULL	NULL	DST	100		BACTEC MGIT 960	MICROBIAL CULTURE, LIQUID
14-13775	PYRAZINAMIDE	R	Rv1667c	NULL	NULL	NULL	NULL	NULL	NULL	DST	100		BACTEC MGIT 960	MICROBIAL CULTURE, LIQUID
14-13775	PYRAZINAMIDE	R	Rv1667c upstream	-192T>C	NA	1894422	A	G	NULL	DST	100		BACTEC MGIT 960	MICROBIAL CULTURE, LIQUID
14-13775	PYRAZINAMIDE	R	Rv1667c upstream	-72_-71insTTCGGCAAGA	NA	1894301	G	GTCTTGCCGAA	NULL	DST	100		BACTEC MGIT 960	MICROBIAL CULTURE, LIQUID
14-13775	PYRAZINAMIDE	R	Rv2731	267C>A	Phe89Leu	3043292	C	A	NULL	DST	100		BACTEC MGIT 960	MICROBIAL CULTURE, LIQUID
14-13775	PYRAZINAMIDE	R	Rv3008	NULL	NULL	NULL	NULL	NULL	NULL	DST	100		BACTEC MGIT 960	MICROBIAL CULTURE, LIQUID
14-13775	PYRAZINAMIDE	R	Rv3008 upstream	NULL	NULL	NULL	NULL	NULL	NULL	DST	100		BACTEC MGIT 960	MICROBIAL CULTURE, LIQUID
14-13775	PYRAZINAMIDE	R	Rv3169	NULL	NULL	NULL	NULL	NULL	NULL	DST	100		BACTEC MGIT 960	MICROBIAL CULTURE, LIQUID
14-13775	RIFAMPICIN	R	ponA1	1893_1894insCCGTCG	Pro631_Glu632insProSer	55553	CCG	CCGCCGTCG	NULL	DST	1		BACTEC MGIT 960	MICROBIAL CULTURE, LIQUID
14-13775	RIFAMPICIN	R	ponA1	732A>G	Ala244Ala	54394	A	G	NULL	DST	1		BACTEC MGIT 960	MICROBIAL CULTURE, LIQUID
14-13775	RIFAMPICIN	R	ponA1 upstream	NULL	NULL	NULL	NULL	NULL	NULL	DST	1		BACTEC MGIT 960	MICROBIAL CULTURE, LIQUID
14-13775	RIFAMPICIN	R	rpoA	NULL	NULL	NULL	NULL	NULL	NULL	DST	1		BACTEC MGIT 960	MICROBIAL CULTURE, LIQUID
14-13775	RIFAMPICIN	R	rpoA upstream	NULL	NULL	NULL	NULL	NULL	NULL	DST	1		BACTEC MGIT 960	MICROBIAL CULTURE, LIQUID
14-13775	RIFAMPICIN	R	rpoB	1349C>T	Ser450Leu	761155	C	T	NULL	DST	1		BACTEC MGIT 960	MICROBIAL CULTURE, LIQUID
14-13775	RIFAMPICIN	R	rpoB upstream	NULL	NULL	NULL	NULL	NULL	NULL	DST	1		BACTEC MGIT 960	MICROBIAL CULTURE, LIQUID
14-13775	RIFAMPICIN	R	rpoC	1781G>A	Gly594Glu	765150	G	A	NULL	DST	1		BACTEC MGIT 960	MICROBIAL CULTURE, LIQUID
14-13775	RIFAMPICIN	R	rpoC	2144A>C	Lys715Thr	765513	A	C	NULL	DST	1		BACTEC MGIT 960	MICROBIAL CULTURE, LIQUID
14-13775	RIFAMPICIN	R	rpoC	3689C>T	Thr1230Ile	767058	C	T	NULL	DST	1		BACTEC MGIT 960	MICROBIAL CULTURE, LIQUID
14-13775	RIFAMPICIN	R	rpoC upstream	NULL	NULL	NULL	NULL	NULL	NULL	DST	1		BACTEC MGIT 960	MICROBIAL CULTURE, LIQUID
14-13778	AMIKACIN	S	rrs	NULL	NULL	NULL	NULL	NULL	NULL	DST	1		BACTEC MGIT 960	MICROBIAL CULTURE, LIQUID
14-13778	AMIKACIN	S	rrs upstream	NULL	NULL	NULL	NULL	NULL	NULL	DST	1		BACTEC MGIT 960	MICROBIAL CULTURE, LIQUID
14-13778	CAPREOMYCIN	S	rrl	344C>T	NA	1474001	C	T	NULL	DST	2.5		BACTEC MGIT 960	MICROBIAL CULTURE, LIQUID
14-13778	CAPREOMYCIN	S	rrl upstream	NULL	NULL	NULL	NULL	NULL	NULL	DST	2.5		BACTEC MGIT 960	MICROBIAL CULTURE, LIQUID
14-13778	CAPREOMYCIN	S	rrs	NULL	NULL	NULL	NULL	NULL	NULL	DST	2.5		BACTEC MGIT 960	MICROBIAL CULTURE, LIQUID
14-13778	CAPREOMYCIN	S	rrs upstream	NULL	NULL	NULL	NULL	NULL	NULL	DST	2.5		BACTEC MGIT 960	MICROBIAL CULTURE, LIQUID
14-13778	CAPREOMYCIN	S	tlyA	33A>G	Leu11Leu	1917972	A	G	NULL	DST	2.5		BACTEC MGIT 960	MICROBIAL CULTURE, LIQUID
14-13778	ETHAMBUTOL	S	aftA	NULL	NULL	NULL	NULL	NULL	NULL	DST	5		BACTEC MGIT 960	MICROBIAL CULTURE, LIQUID
14-13778	ETHAMBUTOL	S	embA	NULL	NULL	NULL	NULL	NULL	NULL	DST	5		BACTEC MGIT 960	MICROBIAL CULTURE, LIQUID
14-13778	ETHAMBUTOL	S	embA upstream	NULL	NULL	NULL	NULL	NULL	NULL	DST	5		BACTEC MGIT 960	MICROBIAL CULTURE, LIQUID
14-13778	ETHAMBUTOL	S	embC	2781C>T	Arg927Arg	4242643	C	T	NULL	DST	5		BACTEC MGIT 960	MICROBIAL CULTURE, LIQUID
14-13778	ETHAMBUTOL	S	embR	NULL	NULL	NULL	NULL	NULL	NULL	DST	5		BACTEC MGIT 960	MICROBIAL CULTURE, LIQUID
14-13778	ETHAMBUTOL	S	embR upstream	NULL	NULL	NULL	NULL	NULL	NULL	DST	5		BACTEC MGIT 960	MICROBIAL CULTURE, LIQUID
14-13778	ETHAMBUTOL	S	ubiA	819G>C	Glu273Asp	4269015	C	G	NULL	DST	5		BACTEC MGIT 960	MICROBIAL CULTURE, LIQUID
14-13778	ETHAMBUTOL	S	ubiA upstream	NULL	NULL	NULL	NULL	NULL	NULL	DST	5		BACTEC MGIT 960	MICROBIAL CULTURE, LIQUID
14-13778	ETHIONAMIDE	S	ethA	NULL	NULL	NULL	NULL	NULL	NULL	DST	5		BACTEC MGIT 960	MICROBIAL CULTURE, LIQUID
14-13778	ETHIONAMIDE	S	ethA upstream	NULL	NULL	NULL	NULL	NULL	NULL	DST	5		BACTEC MGIT 960	MICROBIAL CULTURE, LIQUID
14-13778	ETHIONAMIDE	S	ethR	NULL	NULL	NULL	NULL	NULL	NULL	DST	5		BACTEC MGIT 960	MICROBIAL CULTURE, LIQUID
14-13778	ETHIONAMIDE	S	fabG1	NULL	NULL	NULL	NULL	NULL	NULL	DST	5		BACTEC MGIT 960	MICROBIAL CULTURE, LIQUID
14-13778	ETHIONAMIDE	S	fabG1 upstream	NULL	NULL	NULL	NULL	NULL	NULL	DST	5		BACTEC MGIT 960	MICROBIAL CULTURE, LIQUID
14-13778	ETHIONAMIDE	S	inhA	NULL	NULL	NULL	NULL	NULL	NULL	DST	5		BACTEC MGIT 960	MICROBIAL CULTURE, LIQUID
14-13778	ETHIONAMIDE	S	inhA upstream	NULL	NULL	NULL	NULL	NULL	NULL	DST	5		BACTEC MGIT 960	MICROBIAL CULTURE, LIQUID
14-13778	ETHIONAMIDE	S	mmaA3	NULL	NULL	NULL	NULL	NULL	NULL	DST	5		BACTEC MGIT 960	MICROBIAL CULTURE, LIQUID
14-13778	ETHIONAMIDE	S	mmaA3 upstream	NULL	NULL	NULL	NULL	NULL	NULL	DST	5		BACTEC MGIT 960	MICROBIAL CULTURE, LIQUID
14-13778	ETHIONAMIDE	S	mshA	NULL	NULL	NULL	NULL	NULL	NULL	DST	5		BACTEC MGIT 960	MICROBIAL CULTURE, LIQUID
14-13778	ETHIONAMIDE	S	mshA upstream	NULL	NULL	NULL	NULL	NULL	NULL	DST	5		BACTEC MGIT 960	MICROBIAL CULTURE, LIQUID
14-13778	ETHIONAMIDE	S	mshC	523G>A	Glu175Lys	2391937	C	T	NULL	DST	5		BACTEC MGIT 960	MICROBIAL CULTURE, LIQUID
14-13778	ETHIONAMIDE	S	mshC upstream	NULL	NULL	NULL	NULL	NULL	NULL	DST	5		BACTEC MGIT 960	MICROBIAL CULTURE, LIQUID
14-13778	ETHIONAMIDE	S	mymA	NULL	NULL	NULL	NULL	NULL	NULL	DST	5		BACTEC MGIT 960	MICROBIAL CULTURE, LIQUID
14-13778	ETHIONAMIDE	S	mymA upstream	NULL	NULL	NULL	NULL	NULL	NULL	DST	5		BACTEC MGIT 960	MICROBIAL CULTURE, LIQUID
14-13778	ETHIONAMIDE	S	ndh	NULL	NULL	NULL	NULL	NULL	NULL	DST	5		BACTEC MGIT 960	MICROBIAL CULTURE, LIQUID
14-13778	ETHIONAMIDE	S	ndh upstream	NULL	NULL	NULL	NULL	NULL	NULL	DST	5		BACTEC MGIT 960	MICROBIAL CULTURE, LIQUID
14-13778	ETHIONAMIDE	S	nudC	647delC	Ala216fs	3571894	CGGG	CGG	NULL	DST	5		BACTEC MGIT 960	MICROBIAL CULTURE, LIQUID
14-13778	ETHIONAMIDE	S	nudC upstream	NULL	NULL	NULL	NULL	NULL	NULL	DST	5		BACTEC MGIT 960	MICROBIAL CULTURE, LIQUID
14-13778	ETHIONAMIDE	S	Rv0565c	NULL	NULL	NULL	NULL	NULL	NULL	DST	5		BACTEC MGIT 960	MICROBIAL CULTURE, LIQUID
14-13778	ETHIONAMIDE	S	Rv0565c upstream	NULL	NULL	NULL	NULL	NULL	NULL	DST	5		BACTEC MGIT 960	MICROBIAL CULTURE, LIQUID
14-13778	ISONIAZID	R	ahpC	NULL	NULL	NULL	NULL	NULL	NULL	DST	0.1		BACTEC MGIT 960	MICROBIAL CULTURE, LIQUID
14-13778	ISONIAZID	R	ahpC upstream	NULL	NULL	NULL	NULL	NULL	NULL	DST	0.1		BACTEC MGIT 960	MICROBIAL CULTURE, LIQUID
14-13778	ISONIAZID	R	fabG1	NULL	NULL	NULL	NULL	NULL	NULL	DST	0.1		BACTEC MGIT 960	MICROBIAL CULTURE, LIQUID
14-13778	ISONIAZID	R	fabG1 upstream	NULL	NULL	NULL	NULL	NULL	NULL	DST	0.1		BACTEC MGIT 960	MICROBIAL CULTURE, LIQUID
14-13778	ISONIAZID	R	furA	NULL	NULL	NULL	NULL	NULL	NULL	DST	0.1		BACTEC MGIT 960	MICROBIAL CULTURE, LIQUID
14-13778	ISONIAZID	R	furA upstream	NULL	NULL	NULL	NULL	NULL	NULL	DST	0.1		BACTEC MGIT 960	MICROBIAL CULTURE, LIQUID
14-13778	ISONIAZID	R	inbR	NULL	NULL	NULL	NULL	NULL	NULL	DST	0.1		BACTEC MGIT 960	MICROBIAL CULTURE, LIQUID
14-13778	ISONIAZID	R	inbR upstream	NULL	NULL	NULL	NULL	NULL	NULL	DST	0.1		BACTEC MGIT 960	MICROBIAL CULTURE, LIQUID
14-13778	ISONIAZID	R	inhA	NULL	NULL	NULL	NULL	NULL	NULL	DST	0.1		BACTEC MGIT 960	MICROBIAL CULTURE, LIQUID
14-13778	ISONIAZID	R	inhA upstream	NULL	NULL	NULL	NULL	NULL	NULL	DST	0.1		BACTEC MGIT 960	MICROBIAL CULTURE, LIQUID
14-13778	ISONIAZID	R	kasA	NULL	NULL	NULL	NULL	NULL	NULL	DST	0.1		BACTEC MGIT 960	MICROBIAL CULTURE, LIQUID
14-13778	ISONIAZID	R	katG	944G>C	Ser315Thr	2155168	C	G	NULL	DST	0.1		BACTEC MGIT 960	MICROBIAL CULTURE, LIQUID
14-13778	ISONIAZID	R	katG upstream	NULL	NULL	NULL	NULL	NULL	NULL	DST	0.1		BACTEC MGIT 960	MICROBIAL CULTURE, LIQUID
14-13778	ISONIAZID	R	mmaA3	NULL	NULL	NULL	NULL	NULL	NULL	DST	0.1		BACTEC MGIT 960	MICROBIAL CULTURE, LIQUID
14-13778	ISONIAZID	R	mmaA3 upstream	NULL	NULL	NULL	NULL	NULL	NULL	DST	0.1		BACTEC MGIT 960	MICROBIAL CULTURE, LIQUID
14-13778	ISONIAZID	R	mshA	NULL	NULL	NULL	NULL	NULL	NULL	DST	0.1		BACTEC MGIT 960	MICROBIAL CULTURE, LIQUID
14-13778	ISONIAZID	R	mshA upstream	NULL	NULL	NULL	NULL	NULL	NULL	DST	0.1		BACTEC MGIT 960	MICROBIAL CULTURE, LIQUID
14-13778	ISONIAZID	R	mshB	NULL	NULL	NULL	NULL	NULL	NULL	DST	0.1		BACTEC MGIT 960	MICROBIAL CULTURE, LIQUID
14-13778	ISONIAZID	R	mshB upstream	NULL	NULL	NULL	NULL	NULL	NULL	DST	0.1		BACTEC MGIT 960	MICROBIAL CULTURE, LIQUID
14-13778	ISONIAZID	R	mshC	523G>A	Glu175Lys	2391937	C	T	NULL	DST	0.1		BACTEC MGIT 960	MICROBIAL CULTURE, LIQUID
14-13778	ISONIAZID	R	mshC upstream	NULL	NULL	NULL	NULL	NULL	NULL	DST	0.1		BACTEC MGIT 960	MICROBIAL CULTURE, LIQUID
14-13778	ISONIAZID	R	mymA	NULL	NULL	NULL	NULL	NULL	NULL	DST	0.1		BACTEC MGIT 960	MICROBIAL CULTURE, LIQUID
14-13778	ISONIAZID	R	mymA upstream	NULL	NULL	NULL	NULL	NULL	NULL	DST	0.1		BACTEC MGIT 960	MICROBIAL CULTURE, LIQUID
14-13778	ISONIAZID	R	nat	NULL	NULL	NULL	NULL	NULL	NULL	DST	0.1		BACTEC MGIT 960	MICROBIAL CULTURE, LIQUID
14-13778	ISONIAZID	R	nat upstream	-183G>A	NA	4008365	C	T	NULL	DST	0.1		BACTEC MGIT 960	MICROBIAL CULTURE, LIQUID
14-13778	ISONIAZID	R	ndh	NULL	NULL	NULL	NULL	NULL	NULL	DST	0.1		BACTEC MGIT 960	MICROBIAL CULTURE, LIQUID
14-13778	ISONIAZID	R	ndh upstream	NULL	NULL	NULL	NULL	NULL	NULL	DST	0.1		BACTEC MGIT 960	MICROBIAL CULTURE, LIQUID
14-13778	ISONIAZID	R	nudC	647delC	Ala216fs	3571894	CGGG	CGG	NULL	DST	0.1		BACTEC MGIT 960	MICROBIAL CULTURE, LIQUID
14-13778	ISONIAZID	R	nudC upstream	NULL	NULL	NULL	NULL	NULL	NULL	DST	0.1		BACTEC MGIT 960	MICROBIAL CULTURE, LIQUID
14-13778	ISONIAZID	R	sigI	NULL	NULL	NULL	NULL	NULL	NULL	DST	0.1		BACTEC MGIT 960	MICROBIAL CULTURE, LIQUID
14-13778	ISONIAZID	R	sigI upstream	NULL	NULL	NULL	NULL	NULL	NULL	DST	0.1		BACTEC MGIT 960	MICROBIAL CULTURE, LIQUID
14-13778	KANAMYCIN	S	eis	NULL	NULL	NULL	NULL	NULL	NULL	DST	2.5		BACTEC MGIT 960	MICROBIAL CULTURE, LIQUID
14-13778	KANAMYCIN	S	eis upstream	NULL	NULL	NULL	NULL	NULL	NULL	DST	2.5		BACTEC MGIT 960	MICROBIAL CULTURE, LIQUID
14-13778	KANAMYCIN	S	rrs	NULL	NULL	NULL	NULL	NULL	NULL	DST	2.5		BACTEC MGIT 960	MICROBIAL CULTURE, LIQUID
14-13778	KANAMYCIN	S	rrs upstream	NULL	NULL	NULL	NULL	NULL	NULL	DST	2.5		BACTEC MGIT 960	MICROBIAL CULTURE, LIQUID
14-13778	KANAMYCIN	S	whiB7	NULL	NULL	NULL	NULL	NULL	NULL	DST	2.5		BACTEC MGIT 960	MICROBIAL CULTURE, LIQUID
14-13778	KANAMYCIN	S	whiB7 upstream	NULL	NULL	NULL	NULL	NULL	NULL	DST	2.5		BACTEC MGIT 960	MICROBIAL CULTURE, LIQUID
14-13778	LEVOFLOXACIN	S	eccB5	NULL	NULL	NULL	NULL	NULL	NULL	DST	1.5		BACTEC MGIT 960	MICROBIAL CULTURE, LIQUID
14-13778	LEVOFLOXACIN	S	eccB5 upstream	NULL	NULL	NULL	NULL	NULL	NULL	DST	1.5		BACTEC MGIT 960	MICROBIAL CULTURE, LIQUID
14-13778	LEVOFLOXACIN	S	eccC5	3612T>C	Ser1204Ser	2022868	T	C	NULL	DST	1.5		BACTEC MGIT 960	MICROBIAL CULTURE, LIQUID
14-13778	LEVOFLOXACIN	S	gyrA	61G>C	Glu21Gln	7362	G	C	NULL	DST	1.5		BACTEC MGIT 960	MICROBIAL CULTURE, LIQUID
14-13778	LEVOFLOXACIN	S	gyrA upstream	NULL	NULL	NULL	NULL	NULL	NULL	DST	1.5		BACTEC MGIT 960	MICROBIAL CULTURE, LIQUID
14-13778	LEVOFLOXACIN	S	gyrB	NULL	NULL	NULL	NULL	NULL	NULL	DST	1.5		BACTEC MGIT 960	MICROBIAL CULTURE, LIQUID
14-13778	LEVOFLOXACIN	S	gyrB upstream	NULL	NULL	NULL	NULL	NULL	NULL	DST	1.5		BACTEC MGIT 960	MICROBIAL CULTURE, LIQUID
14-13778	MOXIFLOXACIN	S	eccB5	NULL	NULL	NULL	NULL	NULL	NULL	DST	0.5		BACTEC MGIT 960	MICROBIAL CULTURE, LIQUID
14-13778	MOXIFLOXACIN	S	eccB5 upstream	NULL	NULL	NULL	NULL	NULL	NULL	DST	0.5		BACTEC MGIT 960	MICROBIAL CULTURE, LIQUID
14-13778	MOXIFLOXACIN	S	eccC5	3612T>C	Ser1204Ser	2022868	T	C	NULL	DST	0.5		BACTEC MGIT 960	MICROBIAL CULTURE, LIQUID
14-13778	MOXIFLOXACIN	S	gyrA	61G>C	Glu21Gln	7362	G	C	NULL	DST	0.5		BACTEC MGIT 960	MICROBIAL CULTURE, LIQUID
14-13778	MOXIFLOXACIN	S	gyrA upstream	NULL	NULL	NULL	NULL	NULL	NULL	DST	0.5		BACTEC MGIT 960	MICROBIAL CULTURE, LIQUID
14-13778	MOXIFLOXACIN	S	gyrB	NULL	NULL	NULL	NULL	NULL	NULL	DST	0.5		BACTEC MGIT 960	MICROBIAL CULTURE, LIQUID
14-13778	MOXIFLOXACIN	S	gyrB upstream	NULL	NULL	NULL	NULL	NULL	NULL	DST	0.5		BACTEC MGIT 960	MICROBIAL CULTURE, LIQUID
14-13778	OFLOXACIN	S	eccB5	NULL	NULL	NULL	NULL	NULL	NULL	DST	2		BACTEC MGIT 960	MICROBIAL CULTURE, LIQUID
14-13778	OFLOXACIN	S	eccB5 upstream	NULL	NULL	NULL	NULL	NULL	NULL	DST	2		BACTEC MGIT 960	MICROBIAL CULTURE, LIQUID
14-13778	OFLOXACIN	S	eccC5	3612T>C	Ser1204Ser	2022868	T	C	NULL	DST	2		BACTEC MGIT 960	MICROBIAL CULTURE, LIQUID
14-13778	OFLOXACIN	S	gyrA	61G>C	Glu21Gln	7362	G	C	NULL	DST	2		BACTEC MGIT 960	MICROBIAL CULTURE, LIQUID
14-13778	OFLOXACIN	S	gyrA upstream	NULL	NULL	NULL	NULL	NULL	NULL	DST	2		BACTEC MGIT 960	MICROBIAL CULTURE, LIQUID
14-13778	OFLOXACIN	S	gyrB	NULL	NULL	NULL	NULL	NULL	NULL	DST	2		BACTEC MGIT 960	MICROBIAL CULTURE, LIQUID
14-13778	OFLOXACIN	S	gyrB upstream	NULL	NULL	NULL	NULL	NULL	NULL	DST	2		BACTEC MGIT 960	MICROBIAL CULTURE, LIQUID
14-13778	PYRAZINAMIDE	S	clpC1	NULL	NULL	NULL	NULL	NULL	NULL	DST	100		BACTEC MGIT 960	MICROBIAL CULTURE, LIQUID
14-13778	PYRAZINAMIDE	S	clpC1 upstream	NULL	NULL	NULL	NULL	NULL	NULL	DST	100		BACTEC MGIT 960	MICROBIAL CULTURE, LIQUID
14-13778	PYRAZINAMIDE	S	gpsI	NULL	NULL	NULL	NULL	NULL	NULL	DST	100		BACTEC MGIT 960	MICROBIAL CULTURE, LIQUID
14-13778	PYRAZINAMIDE	S	gpsI upstream	NULL	NULL	NULL	NULL	NULL	NULL	DST	100		BACTEC MGIT 960	MICROBIAL CULTURE, LIQUID
14-13778	PYRAZINAMIDE	S	mas	NULL	NULL	NULL	NULL	NULL	NULL	DST	100		BACTEC MGIT 960	MICROBIAL CULTURE, LIQUID
14-13778	PYRAZINAMIDE	S	mas upstream	NULL	NULL	NULL	NULL	NULL	NULL	DST	100		BACTEC MGIT 960	MICROBIAL CULTURE, LIQUID
14-13778	PYRAZINAMIDE	S	panD	NULL	NULL	NULL	NULL	NULL	NULL	DST	100		BACTEC MGIT 960	MICROBIAL CULTURE, LIQUID
14-13778	PYRAZINAMIDE	S	pncA	NULL	NULL	NULL	NULL	NULL	NULL	DST	100		BACTEC MGIT 960	MICROBIAL CULTURE, LIQUID
14-13778	PYRAZINAMIDE	S	pncA upstream	NULL	NULL	NULL	NULL	NULL	NULL	DST	100		BACTEC MGIT 960	MICROBIAL CULTURE, LIQUID
14-13778	PYRAZINAMIDE	S	ppsA	NULL	NULL	NULL	NULL	NULL	NULL	DST	100		BACTEC MGIT 960	MICROBIAL CULTURE, LIQUID
14-13778	PYRAZINAMIDE	S	ppsA upstream	NULL	NULL	NULL	NULL	NULL	NULL	DST	100		BACTEC MGIT 960	MICROBIAL CULTURE, LIQUID
14-13778	PYRAZINAMIDE	S	ppsB	NULL	NULL	NULL	NULL	NULL	NULL	DST	100		BACTEC MGIT 960	MICROBIAL CULTURE, LIQUID
14-13778	PYRAZINAMIDE	S	ppsC	NULL	NULL	NULL	NULL	NULL	NULL	DST	100		BACTEC MGIT 960	MICROBIAL CULTURE, LIQUID
14-13778	PYRAZINAMIDE	S	ppsD	NULL	NULL	NULL	NULL	NULL	NULL	DST	100		BACTEC MGIT 960	MICROBIAL CULTURE, LIQUID
14-13778	PYRAZINAMIDE	S	proZ	NULL	NULL	NULL	NULL	NULL	NULL	DST	100		BACTEC MGIT 960	MICROBIAL CULTURE, LIQUID
14-13778	PYRAZINAMIDE	S	proZ upstream	NULL	NULL	NULL	NULL	NULL	NULL	DST	100		BACTEC MGIT 960	MICROBIAL CULTURE, LIQUID
14-13778	PYRAZINAMIDE	S	rpsA	NULL	NULL	NULL	NULL	NULL	NULL	DST	100		BACTEC MGIT 960	MICROBIAL CULTURE, LIQUID
14-13778	PYRAZINAMIDE	S	rpsA upstream	NULL	NULL	NULL	NULL	NULL	NULL	DST	100		BACTEC MGIT 960	MICROBIAL CULTURE, LIQUID
14-13778	PYRAZINAMIDE	S	Rv0191	NULL	NULL	NULL	NULL	NULL	NULL	DST	100		BACTEC MGIT 960	MICROBIAL CULTURE, LIQUID
14-13778	PYRAZINAMIDE	S	Rv0191 upstream	NULL	NULL	NULL	NULL	NULL	NULL	DST	100		BACTEC MGIT 960	MICROBIAL CULTURE, LIQUID
14-13778	PYRAZINAMIDE	S	Rv1667c	NULL	NULL	NULL	NULL	NULL	NULL	DST	100		BACTEC MGIT 960	MICROBIAL CULTURE, LIQUID
14-13778	PYRAZINAMIDE	S	Rv1667c upstream	-72_-71insTGCGGTAAGA	NA	1894301	G	GTCTTACCGCA	NULL	DST	100		BACTEC MGIT 960	MICROBIAL CULTURE, LIQUID
14-13778	PYRAZINAMIDE	S	Rv2731	NULL	NULL	NULL	NULL	NULL	NULL	DST	100		BACTEC MGIT 960	MICROBIAL CULTURE, LIQUID
14-13778	PYRAZINAMIDE	S	Rv3008	NULL	NULL	NULL	NULL	NULL	NULL	DST	100		BACTEC MGIT 960	MICROBIAL CULTURE, LIQUID
14-13778	PYRAZINAMIDE	S	Rv3008 upstream	NULL	NULL	NULL	NULL	NULL	NULL	DST	100		BACTEC MGIT 960	MICROBIAL CULTURE, LIQUID
14-13778	PYRAZINAMIDE	S	Rv3169	NULL	NULL	NULL	NULL	NULL	NULL	DST	100		BACTEC MGIT 960	MICROBIAL CULTURE, LIQUID
14-13778	RIFAMPICIN	R	ponA1	1891C>T	Pro631Ser	55553	C	T	NULL	DST	1		BACTEC MGIT 960	MICROBIAL CULTURE, LIQUID
14-13778	RIFAMPICIN	R	ponA1 upstream	NULL	NULL	NULL	NULL	NULL	NULL	DST	1		BACTEC MGIT 960	MICROBIAL CULTURE, LIQUID
14-13778	RIFAMPICIN	R	rpoA	NULL	NULL	NULL	NULL	NULL	NULL	DST	1		BACTEC MGIT 960	MICROBIAL CULTURE, LIQUID
14-13778	RIFAMPICIN	R	rpoA upstream	NULL	NULL	NULL	NULL	NULL	NULL	DST	1		BACTEC MGIT 960	MICROBIAL CULTURE, LIQUID
14-13778	RIFAMPICIN	R	rpoB	1349C>T	Ser450Leu	761155	C	T	NULL	DST	1		BACTEC MGIT 960	MICROBIAL CULTURE, LIQUID
14-13778	RIFAMPICIN	R	rpoB upstream	NULL	NULL	NULL	NULL	NULL	NULL	DST	1		BACTEC MGIT 960	MICROBIAL CULTURE, LIQUID
14-13778	RIFAMPICIN	R	rpoC	1519T>G	Leu507Val	764888	T	G	NULL	DST	1		BACTEC MGIT 960	MICROBIAL CULTURE, LIQUID
14-13778	RIFAMPICIN	R	rpoC upstream	NULL	NULL	NULL	NULL	NULL	NULL	DST	1		BACTEC MGIT 960	MICROBIAL CULTURE, LIQUID
14-13780	AMIKACIN	S	rrs	NULL	NULL	NULL	NULL	NULL	NULL	DST	1		BACTEC MGIT 960	MICROBIAL CULTURE, LIQUID
14-13780	AMIKACIN	S	rrs upstream	NULL	NULL	NULL	NULL	NULL	NULL	DST	1		BACTEC MGIT 960	MICROBIAL CULTURE, LIQUID
14-13780	CAPREOMYCIN	S	rrl	NULL	NULL	NULL	NULL	NULL	NULL	DST	2.5		BACTEC MGIT 960	MICROBIAL CULTURE, LIQUID
14-13780	CAPREOMYCIN	S	rrl upstream	NULL	NULL	NULL	NULL	NULL	NULL	DST	2.5		BACTEC MGIT 960	MICROBIAL CULTURE, LIQUID
14-13780	CAPREOMYCIN	S	rrs	NULL	NULL	NULL	NULL	NULL	NULL	DST	2.5		BACTEC MGIT 960	MICROBIAL CULTURE, LIQUID
14-13780	CAPREOMYCIN	S	rrs upstream	NULL	NULL	NULL	NULL	NULL	NULL	DST	2.5		BACTEC MGIT 960	MICROBIAL CULTURE, LIQUID
14-13780	CAPREOMYCIN	S	tlyA	33A>G	Leu11Leu	1917972	A	G	NULL	DST	2.5		BACTEC MGIT 960	MICROBIAL CULTURE, LIQUID
14-13780	ETHAMBUTOL	S	aftA	NULL	NULL	NULL	NULL	NULL	NULL	DST	5		BACTEC MGIT 960	MICROBIAL CULTURE, LIQUID
14-13780	ETHAMBUTOL	S	embA	NULL	NULL	NULL	NULL	NULL	NULL	DST	5		BACTEC MGIT 960	MICROBIAL CULTURE, LIQUID
14-13780	ETHAMBUTOL	S	embA upstream	NULL	NULL	NULL	NULL	NULL	NULL	DST	5		BACTEC MGIT 960	MICROBIAL CULTURE, LIQUID
14-13780	ETHAMBUTOL	S	embC	2320G>T	Ala774Ser	4242182	G	T	NULL	DST	5		BACTEC MGIT 960	MICROBIAL CULTURE, LIQUID
14-13780	ETHAMBUTOL	S	embC	2781C>T	Arg927Arg	4242643	C	T	NULL	DST	5		BACTEC MGIT 960	MICROBIAL CULTURE, LIQUID
14-13780	ETHAMBUTOL	S	embR	NULL	NULL	NULL	NULL	NULL	NULL	DST	5		BACTEC MGIT 960	MICROBIAL CULTURE, LIQUID
14-13780	ETHAMBUTOL	S	embR upstream	NULL	NULL	NULL	NULL	NULL	NULL	DST	5		BACTEC MGIT 960	MICROBIAL CULTURE, LIQUID
14-13780	ETHAMBUTOL	S	ubiA	NULL	NULL	NULL	NULL	NULL	NULL	DST	5		BACTEC MGIT 960	MICROBIAL CULTURE, LIQUID
14-13780	ETHAMBUTOL	S	ubiA upstream	NULL	NULL	NULL	NULL	NULL	NULL	DST	5		BACTEC MGIT 960	MICROBIAL CULTURE, LIQUID
14-13780	ETHIONAMIDE	R	ethA	NULL	NULL	NULL	NULL	NULL	NULL	DST	5		BACTEC MGIT 960	MICROBIAL CULTURE, LIQUID
14-13780	ETHIONAMIDE	R	ethA upstream	NULL	NULL	NULL	NULL	NULL	NULL	DST	5		BACTEC MGIT 960	MICROBIAL CULTURE, LIQUID
14-13780	ETHIONAMIDE	R	ethR	NULL	NULL	NULL	NULL	NULL	NULL	DST	5		BACTEC MGIT 960	MICROBIAL CULTURE, LIQUID
14-13780	ETHIONAMIDE	R	fabG1	NULL	NULL	NULL	NULL	NULL	NULL	DST	5		BACTEC MGIT 960	MICROBIAL CULTURE, LIQUID
14-13780	ETHIONAMIDE	R	fabG1 upstream	-15C>T	NA	1673425	C	T	NULL	DST	5		BACTEC MGIT 960	MICROBIAL CULTURE, LIQUID
14-13780	ETHIONAMIDE	R	inhA	NULL	NULL	NULL	NULL	NULL	NULL	DST	5		BACTEC MGIT 960	MICROBIAL CULTURE, LIQUID
14-13780	ETHIONAMIDE	R	inhA upstream	NULL	NULL	NULL	NULL	NULL	NULL	DST	5		BACTEC MGIT 960	MICROBIAL CULTURE, LIQUID
14-13780	ETHIONAMIDE	R	mmaA3	NULL	NULL	NULL	NULL	NULL	NULL	DST	5		BACTEC MGIT 960	MICROBIAL CULTURE, LIQUID
14-13780	ETHIONAMIDE	R	mmaA3 upstream	NULL	NULL	NULL	NULL	NULL	NULL	DST	5		BACTEC MGIT 960	MICROBIAL CULTURE, LIQUID
14-13780	ETHIONAMIDE	R	mshA	NULL	NULL	NULL	NULL	NULL	NULL	DST	5		BACTEC MGIT 960	MICROBIAL CULTURE, LIQUID
14-13780	ETHIONAMIDE	R	mshA upstream	NULL	NULL	NULL	NULL	NULL	NULL	DST	5		BACTEC MGIT 960	MICROBIAL CULTURE, LIQUID
14-13780	ETHIONAMIDE	R	mshC	NULL	NULL	NULL	NULL	NULL	NULL	DST	5		BACTEC MGIT 960	MICROBIAL CULTURE, LIQUID
14-13780	ETHIONAMIDE	R	mshC upstream	NULL	NULL	NULL	NULL	NULL	NULL	DST	5		BACTEC MGIT 960	MICROBIAL CULTURE, LIQUID
14-13780	ETHIONAMIDE	R	mymA	NULL	NULL	NULL	NULL	NULL	NULL	DST	5		BACTEC MGIT 960	MICROBIAL CULTURE, LIQUID
14-13780	ETHIONAMIDE	R	mymA upstream	NULL	NULL	NULL	NULL	NULL	NULL	DST	5		BACTEC MGIT 960	MICROBIAL CULTURE, LIQUID
14-13780	ETHIONAMIDE	R	ndh	NULL	NULL	NULL	NULL	NULL	NULL	DST	5		BACTEC MGIT 960	MICROBIAL CULTURE, LIQUID
14-13780	ETHIONAMIDE	R	ndh upstream	NULL	NULL	NULL	NULL	NULL	NULL	DST	5		BACTEC MGIT 960	MICROBIAL CULTURE, LIQUID
14-13780	ETHIONAMIDE	R	nudC	NULL	NULL	NULL	NULL	NULL	NULL	DST	5		BACTEC MGIT 960	MICROBIAL CULTURE, LIQUID
14-13780	ETHIONAMIDE	R	nudC upstream	NULL	NULL	NULL	NULL	NULL	NULL	DST	5		BACTEC MGIT 960	MICROBIAL CULTURE, LIQUID
14-13780	ETHIONAMIDE	R	Rv0565c	NULL	NULL	NULL	NULL	NULL	NULL	DST	5		BACTEC MGIT 960	MICROBIAL CULTURE, LIQUID
14-13780	ETHIONAMIDE	R	Rv0565c upstream	NULL	NULL	NULL	NULL	NULL	NULL	DST	5		BACTEC MGIT 960	MICROBIAL CULTURE, LIQUID
14-13780	ISONIAZID	R	ahpC	NULL	NULL	NULL	NULL	NULL	NULL	DST	0.1		BACTEC MGIT 960	MICROBIAL CULTURE, LIQUID
14-13780	ISONIAZID	R	ahpC upstream	NULL	NULL	NULL	NULL	NULL	NULL	DST	0.1		BACTEC MGIT 960	MICROBIAL CULTURE, LIQUID
14-13780	ISONIAZID	R	fabG1	NULL	NULL	NULL	NULL	NULL	NULL	DST	0.1		BACTEC MGIT 960	MICROBIAL CULTURE, LIQUID
14-13780	ISONIAZID	R	fabG1 upstream	-15C>T	NA	1673425	C	T	NULL	DST	0.1		BACTEC MGIT 960	MICROBIAL CULTURE, LIQUID
14-13780	ISONIAZID	R	furA	NULL	NULL	NULL	NULL	NULL	NULL	DST	0.1		BACTEC MGIT 960	MICROBIAL CULTURE, LIQUID
14-13780	ISONIAZID	R	furA upstream	NULL	NULL	NULL	NULL	NULL	NULL	DST	0.1		BACTEC MGIT 960	MICROBIAL CULTURE, LIQUID
14-13780	ISONIAZID	R	inbR	NULL	NULL	NULL	NULL	NULL	NULL	DST	0.1		BACTEC MGIT 960	MICROBIAL CULTURE, LIQUID
14-13780	ISONIAZID	R	inbR upstream	NULL	NULL	NULL	NULL	NULL	NULL	DST	0.1		BACTEC MGIT 960	MICROBIAL CULTURE, LIQUID
14-13780	ISONIAZID	R	inhA	NULL	NULL	NULL	NULL	NULL	NULL	DST	0.1		BACTEC MGIT 960	MICROBIAL CULTURE, LIQUID
14-13780	ISONIAZID	R	inhA upstream	NULL	NULL	NULL	NULL	NULL	NULL	DST	0.1		BACTEC MGIT 960	MICROBIAL CULTURE, LIQUID
14-13780	ISONIAZID	R	kasA	805G>A	Gly269Ser	2518919	G	A	NULL	DST	0.1		BACTEC MGIT 960	MICROBIAL CULTURE, LIQUID
14-13780	ISONIAZID	R	katG	NULL	NULL	NULL	NULL	NULL	NULL	DST	0.1		BACTEC MGIT 960	MICROBIAL CULTURE, LIQUID
14-13780	ISONIAZID	R	katG upstream	NULL	NULL	NULL	NULL	NULL	NULL	DST	0.1		BACTEC MGIT 960	MICROBIAL CULTURE, LIQUID
14-13780	ISONIAZID	R	mmaA3	NULL	NULL	NULL	NULL	NULL	NULL	DST	0.1		BACTEC MGIT 960	MICROBIAL CULTURE, LIQUID
14-13780	ISONIAZID	R	mmaA3 upstream	NULL	NULL	NULL	NULL	NULL	NULL	DST	0.1		BACTEC MGIT 960	MICROBIAL CULTURE, LIQUID
14-13780	ISONIAZID	R	mshA	NULL	NULL	NULL	NULL	NULL	NULL	DST	0.1		BACTEC MGIT 960	MICROBIAL CULTURE, LIQUID
14-13780	ISONIAZID	R	mshA upstream	NULL	NULL	NULL	NULL	NULL	NULL	DST	0.1		BACTEC MGIT 960	MICROBIAL CULTURE, LIQUID
14-13780	ISONIAZID	R	mshB	NULL	NULL	NULL	NULL	NULL	NULL	DST	0.1		BACTEC MGIT 960	MICROBIAL CULTURE, LIQUID
14-13780	ISONIAZID	R	mshB upstream	NULL	NULL	NULL	NULL	NULL	NULL	DST	0.1		BACTEC MGIT 960	MICROBIAL CULTURE, LIQUID
14-13780	ISONIAZID	R	mshC	NULL	NULL	NULL	NULL	NULL	NULL	DST	0.1		BACTEC MGIT 960	MICROBIAL CULTURE, LIQUID
14-13780	ISONIAZID	R	mshC upstream	NULL	NULL	NULL	NULL	NULL	NULL	DST	0.1		BACTEC MGIT 960	MICROBIAL CULTURE, LIQUID
14-13780	ISONIAZID	R	mymA	NULL	NULL	NULL	NULL	NULL	NULL	DST	0.1		BACTEC MGIT 960	MICROBIAL CULTURE, LIQUID
14-13780	ISONIAZID	R	mymA upstream	NULL	NULL	NULL	NULL	NULL	NULL	DST	0.1		BACTEC MGIT 960	MICROBIAL CULTURE, LIQUID
14-13780	ISONIAZID	R	nat	NULL	NULL	NULL	NULL	NULL	NULL	DST	0.1		BACTEC MGIT 960	MICROBIAL CULTURE, LIQUID
14-13780	ISONIAZID	R	nat upstream	NULL	NULL	NULL	NULL	NULL	NULL	DST	0.1		BACTEC MGIT 960	MICROBIAL CULTURE, LIQUID
14-13780	ISONIAZID	R	ndh	NULL	NULL	NULL	NULL	NULL	NULL	DST	0.1		BACTEC MGIT 960	MICROBIAL CULTURE, LIQUID
14-13780	ISONIAZID	R	ndh upstream	NULL	NULL	NULL	NULL	NULL	NULL	DST	0.1		BACTEC MGIT 960	MICROBIAL CULTURE, LIQUID
14-13780	ISONIAZID	R	nudC	NULL	NULL	NULL	NULL	NULL	NULL	DST	0.1		BACTEC MGIT 960	MICROBIAL CULTURE, LIQUID
14-13780	ISONIAZID	R	nudC upstream	NULL	NULL	NULL	NULL	NULL	NULL	DST	0.1		BACTEC MGIT 960	MICROBIAL CULTURE, LIQUID
14-13780	ISONIAZID	R	sigI	NULL	NULL	NULL	NULL	NULL	NULL	DST	0.1		BACTEC MGIT 960	MICROBIAL CULTURE, LIQUID
14-13780	ISONIAZID	R	sigI upstream	NULL	NULL	NULL	NULL	NULL	NULL	DST	0.1		BACTEC MGIT 960	MICROBIAL CULTURE, LIQUID
14-13780	KANAMYCIN	S	eis	NULL	NULL	NULL	NULL	NULL	NULL	DST	2.5		BACTEC MGIT 960	MICROBIAL CULTURE, LIQUID
14-13780	KANAMYCIN	S	eis upstream	NULL	NULL	NULL	NULL	NULL	NULL	DST	2.5		BACTEC MGIT 960	MICROBIAL CULTURE, LIQUID
14-13780	KANAMYCIN	S	rrs	NULL	NULL	NULL	NULL	NULL	NULL	DST	2.5		BACTEC MGIT 960	MICROBIAL CULTURE, LIQUID
14-13780	KANAMYCIN	S	rrs upstream	NULL	NULL	NULL	NULL	NULL	NULL	DST	2.5		BACTEC MGIT 960	MICROBIAL CULTURE, LIQUID
14-13780	KANAMYCIN	S	whiB7	NULL	NULL	NULL	NULL	NULL	NULL	DST	2.5		BACTEC MGIT 960	MICROBIAL CULTURE, LIQUID
14-13780	KANAMYCIN	S	whiB7 upstream	NULL	NULL	NULL	NULL	NULL	NULL	DST	2.5		BACTEC MGIT 960	MICROBIAL CULTURE, LIQUID
14-13780	LEVOFLOXACIN	S	eccB5	NULL	NULL	NULL	NULL	NULL	NULL	DST	1.5		BACTEC MGIT 960	MICROBIAL CULTURE, LIQUID
14-13780	LEVOFLOXACIN	S	eccB5 upstream	NULL	NULL	NULL	NULL	NULL	NULL	DST	1.5		BACTEC MGIT 960	MICROBIAL CULTURE, LIQUID
14-13780	LEVOFLOXACIN	S	eccC5	3612T>C	Ser1204Ser	2022868	T	C	NULL	DST	1.5		BACTEC MGIT 960	MICROBIAL CULTURE, LIQUID
14-13780	LEVOFLOXACIN	S	gyrA	2003G>A	Gly668Asp	9304	G	A	NULL	DST	1.5		BACTEC MGIT 960	MICROBIAL CULTURE, LIQUID
14-13780	LEVOFLOXACIN	S	gyrA	284G>C	Ser95Thr	7585	G	C	NULL	DST	1.5		BACTEC MGIT 960	MICROBIAL CULTURE, LIQUID
14-13780	LEVOFLOXACIN	S	gyrA	61G>C	Glu21Gln	7362	G	C	NULL	DST	1.5		BACTEC MGIT 960	MICROBIAL CULTURE, LIQUID
14-13780	LEVOFLOXACIN	S	gyrA	739G>A	Gly247Ser	8040	G	A	NULL	DST	1.5		BACTEC MGIT 960	MICROBIAL CULTURE, LIQUID
14-13780	LEVOFLOXACIN	S	gyrA upstream	NULL	NULL	NULL	NULL	NULL	NULL	DST	1.5		BACTEC MGIT 960	MICROBIAL CULTURE, LIQUID
14-13780	LEVOFLOXACIN	S	gyrB	NULL	NULL	NULL	NULL	NULL	NULL	DST	1.5		BACTEC MGIT 960	MICROBIAL CULTURE, LIQUID
14-13780	LEVOFLOXACIN	S	gyrB upstream	NULL	NULL	NULL	NULL	NULL	NULL	DST	1.5		BACTEC MGIT 960	MICROBIAL CULTURE, LIQUID
14-13780	MOXIFLOXACIN	S	eccB5	NULL	NULL	NULL	NULL	NULL	NULL	DST	0.5		BACTEC MGIT 960	MICROBIAL CULTURE, LIQUID
14-13780	MOXIFLOXACIN	S	eccB5 upstream	NULL	NULL	NULL	NULL	NULL	NULL	DST	0.5		BACTEC MGIT 960	MICROBIAL CULTURE, LIQUID
14-13780	MOXIFLOXACIN	S	eccC5	3612T>C	Ser1204Ser	2022868	T	C	NULL	DST	0.5		BACTEC MGIT 960	MICROBIAL CULTURE, LIQUID
14-13780	MOXIFLOXACIN	S	gyrA	2003G>A	Gly668Asp	9304	G	A	NULL	DST	0.5		BACTEC MGIT 960	MICROBIAL CULTURE, LIQUID
14-13780	MOXIFLOXACIN	S	gyrA	284G>C	Ser95Thr	7585	G	C	NULL	DST	0.5		BACTEC MGIT 960	MICROBIAL CULTURE, LIQUID
14-13780	MOXIFLOXACIN	S	gyrA	61G>C	Glu21Gln	7362	G	C	NULL	DST	0.5		BACTEC MGIT 960	MICROBIAL CULTURE, LIQUID
14-13780	MOXIFLOXACIN	S	gyrA	739G>A	Gly247Ser	8040	G	A	NULL	DST	0.5		BACTEC MGIT 960	MICROBIAL CULTURE, LIQUID
14-13780	MOXIFLOXACIN	S	gyrA upstream	NULL	NULL	NULL	NULL	NULL	NULL	DST	0.5		BACTEC MGIT 960	MICROBIAL CULTURE, LIQUID
14-13780	MOXIFLOXACIN	S	gyrB	NULL	NULL	NULL	NULL	NULL	NULL	DST	0.5		BACTEC MGIT 960	MICROBIAL CULTURE, LIQUID
14-13780	MOXIFLOXACIN	S	gyrB upstream	NULL	NULL	NULL	NULL	NULL	NULL	DST	0.5		BACTEC MGIT 960	MICROBIAL CULTURE, LIQUID
14-13780	OFLOXACIN	S	eccB5	NULL	NULL	NULL	NULL	NULL	NULL	DST	2		BACTEC MGIT 960	MICROBIAL CULTURE, LIQUID
14-13780	OFLOXACIN	S	eccB5 upstream	NULL	NULL	NULL	NULL	NULL	NULL	DST	2		BACTEC MGIT 960	MICROBIAL CULTURE, LIQUID
14-13780	OFLOXACIN	S	eccC5	3612T>C	Ser1204Ser	2022868	T	C	NULL	DST	2		BACTEC MGIT 960	MICROBIAL CULTURE, LIQUID
14-13780	OFLOXACIN	S	gyrA	2003G>A	Gly668Asp	9304	G	A	NULL	DST	2		BACTEC MGIT 960	MICROBIAL CULTURE, LIQUID
14-13780	OFLOXACIN	S	gyrA	284G>C	Ser95Thr	7585	G	C	NULL	DST	2		BACTEC MGIT 960	MICROBIAL CULTURE, LIQUID
14-13780	OFLOXACIN	S	gyrA	61G>C	Glu21Gln	7362	G	C	NULL	DST	2		BACTEC MGIT 960	MICROBIAL CULTURE, LIQUID
14-13780	OFLOXACIN	S	gyrA	739G>A	Gly247Ser	8040	G	A	NULL	DST	2		BACTEC MGIT 960	MICROBIAL CULTURE, LIQUID
14-13780	OFLOXACIN	S	gyrA upstream	NULL	NULL	NULL	NULL	NULL	NULL	DST	2		BACTEC MGIT 960	MICROBIAL CULTURE, LIQUID
14-13780	OFLOXACIN	S	gyrB	NULL	NULL	NULL	NULL	NULL	NULL	DST	2		BACTEC MGIT 960	MICROBIAL CULTURE, LIQUID
14-13780	OFLOXACIN	S	gyrB upstream	NULL	NULL	NULL	NULL	NULL	NULL	DST	2		BACTEC MGIT 960	MICROBIAL CULTURE, LIQUID
14-13780	PYRAZINAMIDE	R	clpC1	2418C>T	Asn806Asn	4038287	G	A	NULL	DST	100		BACTEC MGIT 960	MICROBIAL CULTURE, LIQUID
14-13780	PYRAZINAMIDE	R	clpC1 upstream	NULL	NULL	NULL	NULL	NULL	NULL	DST	100		BACTEC MGIT 960	MICROBIAL CULTURE, LIQUID
14-13780	PYRAZINAMIDE	R	gpsI	NULL	NULL	NULL	NULL	NULL	NULL	DST	100		BACTEC MGIT 960	MICROBIAL CULTURE, LIQUID
14-13780	PYRAZINAMIDE	R	gpsI upstream	NULL	NULL	NULL	NULL	NULL	NULL	DST	100		BACTEC MGIT 960	MICROBIAL CULTURE, LIQUID
14-13780	PYRAZINAMIDE	R	mas	NULL	NULL	NULL	NULL	NULL	NULL	DST	100		BACTEC MGIT 960	MICROBIAL CULTURE, LIQUID
14-13780	PYRAZINAMIDE	R	mas upstream	NULL	NULL	NULL	NULL	NULL	NULL	DST	100		BACTEC MGIT 960	MICROBIAL CULTURE, LIQUID
14-13780	PYRAZINAMIDE	R	panD	NULL	NULL	NULL	NULL	NULL	NULL	DST	100		BACTEC MGIT 960	MICROBIAL CULTURE, LIQUID
14-13780	PYRAZINAMIDE	R	pncA	152A>G	His51Arg	2289090	T	C	NULL	DST	100		BACTEC MGIT 960	MICROBIAL CULTURE, LIQUID
14-13780	PYRAZINAMIDE	R	pncA upstream	NULL	NULL	NULL	NULL	NULL	NULL	DST	100		BACTEC MGIT 960	MICROBIAL CULTURE, LIQUID
14-13780	PYRAZINAMIDE	R	ppsA	NULL	NULL	NULL	NULL	NULL	NULL	DST	100		BACTEC MGIT 960	MICROBIAL CULTURE, LIQUID
14-13780	PYRAZINAMIDE	R	ppsA upstream	NULL	NULL	NULL	NULL	NULL	NULL	DST	100		BACTEC MGIT 960	MICROBIAL CULTURE, LIQUID
14-13780	PYRAZINAMIDE	R	ppsB	NULL	NULL	NULL	NULL	NULL	NULL	DST	100		BACTEC MGIT 960	MICROBIAL CULTURE, LIQUID
14-13780	PYRAZINAMIDE	R	ppsC	4617A>G	Gly1539Gly	3260301	A	G	NULL	DST	100		BACTEC MGIT 960	MICROBIAL CULTURE, LIQUID
14-13780	PYRAZINAMIDE	R	ppsC	5696A>G	Asn1899Ser	3261380	A	G	NULL	DST	100		BACTEC MGIT 960	MICROBIAL CULTURE, LIQUID
14-13780	PYRAZINAMIDE	R	ppsC	810A>G	Gly270Gly	3256494	A	G	NULL	DST	100		BACTEC MGIT 960	MICROBIAL CULTURE, LIQUID
14-13780	PYRAZINAMIDE	R	ppsD	NULL	NULL	NULL	NULL	NULL	NULL	DST	100		BACTEC MGIT 960	MICROBIAL CULTURE, LIQUID
14-13780	PYRAZINAMIDE	R	proZ	NULL	NULL	NULL	NULL	NULL	NULL	DST	100		BACTEC MGIT 960	MICROBIAL CULTURE, LIQUID
14-13780	PYRAZINAMIDE	R	proZ upstream	NULL	NULL	NULL	NULL	NULL	NULL	DST	100		BACTEC MGIT 960	MICROBIAL CULTURE, LIQUID
14-13780	PYRAZINAMIDE	R	rpsA	1142C>T	Ala381Val	1834683	C	T	NULL	DST	100		BACTEC MGIT 960	MICROBIAL CULTURE, LIQUID
14-13780	PYRAZINAMIDE	R	rpsA upstream	NULL	NULL	NULL	NULL	NULL	NULL	DST	100		BACTEC MGIT 960	MICROBIAL CULTURE, LIQUID
14-13780	PYRAZINAMIDE	R	Rv0191	NULL	NULL	NULL	NULL	NULL	NULL	DST	100		BACTEC MGIT 960	MICROBIAL CULTURE, LIQUID
14-13780	PYRAZINAMIDE	R	Rv0191 upstream	NULL	NULL	NULL	NULL	NULL	NULL	DST	100		BACTEC MGIT 960	MICROBIAL CULTURE, LIQUID
14-13780	PYRAZINAMIDE	R	Rv1667c	NULL	NULL	NULL	NULL	NULL	NULL	DST	100		BACTEC MGIT 960	MICROBIAL CULTURE, LIQUID
14-13780	PYRAZINAMIDE	R	Rv1667c upstream	-71_-70insCGCGGCAAGA	NA	1894300	GG	GGTCTTGCCGCG	NULL	DST	100		BACTEC MGIT 960	MICROBIAL CULTURE, LIQUID
14-13780	PYRAZINAMIDE	R	Rv1667c upstream	-944G>A	NA	1895174	C	T	NULL	DST	100		BACTEC MGIT 960	MICROBIAL CULTURE, LIQUID
14-13780	PYRAZINAMIDE	R	Rv2731	267C>A	Phe89Leu	3043292	C	A	NULL	DST	100		BACTEC MGIT 960	MICROBIAL CULTURE, LIQUID
14-13780	PYRAZINAMIDE	R	Rv3008	NULL	NULL	NULL	NULL	NULL	NULL	DST	100		BACTEC MGIT 960	MICROBIAL CULTURE, LIQUID
14-13780	PYRAZINAMIDE	R	Rv3008 upstream	NULL	NULL	NULL	NULL	NULL	NULL	DST	100		BACTEC MGIT 960	MICROBIAL CULTURE, LIQUID
14-13780	PYRAZINAMIDE	R	Rv3169	NULL	NULL	NULL	NULL	NULL	NULL	DST	100		BACTEC MGIT 960	MICROBIAL CULTURE, LIQUID
14-13780	RIFAMPICIN	R	ponA1	1891C>T	Pro631Ser	55553	C	T	NULL	DST	1		BACTEC MGIT 960	MICROBIAL CULTURE, LIQUID
14-13780	RIFAMPICIN	R	ponA1 upstream	NULL	NULL	NULL	NULL	NULL	NULL	DST	1		BACTEC MGIT 960	MICROBIAL CULTURE, LIQUID
14-13780	RIFAMPICIN	R	rpoA	NULL	NULL	NULL	NULL	NULL	NULL	DST	1		BACTEC MGIT 960	MICROBIAL CULTURE, LIQUID
14-13780	RIFAMPICIN	R	rpoA upstream	NULL	NULL	NULL	NULL	NULL	NULL	DST	1		BACTEC MGIT 960	MICROBIAL CULTURE, LIQUID
14-13780	RIFAMPICIN	R	rpoB	1349C>T	Ser450Leu	761155	C	T	NULL	DST	1		BACTEC MGIT 960	MICROBIAL CULTURE, LIQUID
14-13780	RIFAMPICIN	R	rpoB upstream	NULL	NULL	NULL	NULL	NULL	NULL	DST	1		BACTEC MGIT 960	MICROBIAL CULTURE, LIQUID
14-13780	RIFAMPICIN	R	rpoC	1626C>G	Ala542Ala	764995	C	G	NULL	DST	1		BACTEC MGIT 960	MICROBIAL CULTURE, LIQUID
14-13780	RIFAMPICIN	R	rpoC	3118C>G	Pro1040Ala	766487	C	G	NULL	DST	1		BACTEC MGIT 960	MICROBIAL CULTURE, LIQUID
14-13780	RIFAMPICIN	R	rpoC upstream	NULL	NULL	NULL	NULL	NULL	NULL	DST	1		BACTEC MGIT 960	MICROBIAL CULTURE, LIQUID
14-13786	AMIKACIN	S	rrs	NULL	NULL	NULL	NULL	NULL	NULL	DST	1		BACTEC MGIT 960	MICROBIAL CULTURE, LIQUID
14-13786	AMIKACIN	S	rrs upstream	NULL	NULL	NULL	NULL	NULL	NULL	DST	1		BACTEC MGIT 960	MICROBIAL CULTURE, LIQUID
14-13786	CAPREOMYCIN	S	rrl	NULL	NULL	NULL	NULL	NULL	NULL	DST	2.5		BACTEC MGIT 960	MICROBIAL CULTURE, LIQUID
14-13786	CAPREOMYCIN	S	rrl upstream	NULL	NULL	NULL	NULL	NULL	NULL	DST	2.5		BACTEC MGIT 960	MICROBIAL CULTURE, LIQUID
14-13786	CAPREOMYCIN	S	rrs	NULL	NULL	NULL	NULL	NULL	NULL	DST	2.5		BACTEC MGIT 960	MICROBIAL CULTURE, LIQUID
14-13786	CAPREOMYCIN	S	rrs upstream	NULL	NULL	NULL	NULL	NULL	NULL	DST	2.5		BACTEC MGIT 960	MICROBIAL CULTURE, LIQUID
14-13786	CAPREOMYCIN	S	tlyA	33A>G	Leu11Leu	1917972	A	G	NULL	DST	2.5		BACTEC MGIT 960	MICROBIAL CULTURE, LIQUID
14-13786	ETHAMBUTOL	S	aftA	NULL	NULL	NULL	NULL	NULL	NULL	DST	5		BACTEC MGIT 960	MICROBIAL CULTURE, LIQUID
14-13786	ETHAMBUTOL	S	embA	NULL	NULL	NULL	NULL	NULL	NULL	DST	5		BACTEC MGIT 960	MICROBIAL CULTURE, LIQUID
14-13786	ETHAMBUTOL	S	embA upstream	NULL	NULL	NULL	NULL	NULL	NULL	DST	5		BACTEC MGIT 960	MICROBIAL CULTURE, LIQUID
14-13786	ETHAMBUTOL	S	embC	2781C>T	Arg927Arg	4242643	C	T	NULL	DST	5		BACTEC MGIT 960	MICROBIAL CULTURE, LIQUID
14-13786	ETHAMBUTOL	S	embR	NULL	NULL	NULL	NULL	NULL	NULL	DST	5		BACTEC MGIT 960	MICROBIAL CULTURE, LIQUID
14-13786	ETHAMBUTOL	S	embR upstream	NULL	NULL	NULL	NULL	NULL	NULL	DST	5		BACTEC MGIT 960	MICROBIAL CULTURE, LIQUID
14-13786	ETHAMBUTOL	S	ubiA	NULL	NULL	NULL	NULL	NULL	NULL	DST	5		BACTEC MGIT 960	MICROBIAL CULTURE, LIQUID
14-13786	ETHAMBUTOL	S	ubiA upstream	NULL	NULL	NULL	NULL	NULL	NULL	DST	5		BACTEC MGIT 960	MICROBIAL CULTURE, LIQUID
14-13786	ETHIONAMIDE	S	ethA	NULL	NULL	NULL	NULL	NULL	NULL	DST	5		BACTEC MGIT 960	MICROBIAL CULTURE, LIQUID
14-13786	ETHIONAMIDE	S	ethA upstream	NULL	NULL	NULL	NULL	NULL	NULL	DST	5		BACTEC MGIT 960	MICROBIAL CULTURE, LIQUID
14-13786	ETHIONAMIDE	S	ethR	NULL	NULL	NULL	NULL	NULL	NULL	DST	5		BACTEC MGIT 960	MICROBIAL CULTURE, LIQUID
14-13786	ETHIONAMIDE	S	fabG1	NULL	NULL	NULL	NULL	NULL	NULL	DST	5		BACTEC MGIT 960	MICROBIAL CULTURE, LIQUID
14-13786	ETHIONAMIDE	S	fabG1 upstream	NULL	NULL	NULL	NULL	NULL	NULL	DST	5		BACTEC MGIT 960	MICROBIAL CULTURE, LIQUID
14-13786	ETHIONAMIDE	S	inhA	NULL	NULL	NULL	NULL	NULL	NULL	DST	5		BACTEC MGIT 960	MICROBIAL CULTURE, LIQUID
14-13786	ETHIONAMIDE	S	inhA upstream	NULL	NULL	NULL	NULL	NULL	NULL	DST	5		BACTEC MGIT 960	MICROBIAL CULTURE, LIQUID
14-13786	ETHIONAMIDE	S	mmaA3	NULL	NULL	NULL	NULL	NULL	NULL	DST	5		BACTEC MGIT 960	MICROBIAL CULTURE, LIQUID
14-13786	ETHIONAMIDE	S	mmaA3 upstream	NULL	NULL	NULL	NULL	NULL	NULL	DST	5		BACTEC MGIT 960	MICROBIAL CULTURE, LIQUID
14-13786	ETHIONAMIDE	S	mshA	NULL	NULL	NULL	NULL	NULL	NULL	DST	5		BACTEC MGIT 960	MICROBIAL CULTURE, LIQUID
14-13786	ETHIONAMIDE	S	mshA upstream	NULL	NULL	NULL	NULL	NULL	NULL	DST	5		BACTEC MGIT 960	MICROBIAL CULTURE, LIQUID
14-13786	ETHIONAMIDE	S	mshC	NULL	NULL	NULL	NULL	NULL	NULL	DST	5		BACTEC MGIT 960	MICROBIAL CULTURE, LIQUID
14-13786	ETHIONAMIDE	S	mshC upstream	NULL	NULL	NULL	NULL	NULL	NULL	DST	5		BACTEC MGIT 960	MICROBIAL CULTURE, LIQUID
14-13786	ETHIONAMIDE	S	mymA	NULL	NULL	NULL	NULL	NULL	NULL	DST	5		BACTEC MGIT 960	MICROBIAL CULTURE, LIQUID
14-13786	ETHIONAMIDE	S	mymA upstream	NULL	NULL	NULL	NULL	NULL	NULL	DST	5		BACTEC MGIT 960	MICROBIAL CULTURE, LIQUID
14-13786	ETHIONAMIDE	S	ndh	NULL	NULL	NULL	NULL	NULL	NULL	DST	5		BACTEC MGIT 960	MICROBIAL CULTURE, LIQUID
14-13786	ETHIONAMIDE	S	ndh upstream	NULL	NULL	NULL	NULL	NULL	NULL	DST	5		BACTEC MGIT 960	MICROBIAL CULTURE, LIQUID
14-13786	ETHIONAMIDE	S	nudC	NULL	NULL	NULL	NULL	NULL	NULL	DST	5		BACTEC MGIT 960	MICROBIAL CULTURE, LIQUID
14-13786	ETHIONAMIDE	S	nudC upstream	NULL	NULL	NULL	NULL	NULL	NULL	DST	5		BACTEC MGIT 960	MICROBIAL CULTURE, LIQUID
14-13786	ETHIONAMIDE	S	Rv0565c	NULL	NULL	NULL	NULL	NULL	NULL	DST	5		BACTEC MGIT 960	MICROBIAL CULTURE, LIQUID
14-13786	ETHIONAMIDE	S	Rv0565c upstream	NULL	NULL	NULL	NULL	NULL	NULL	DST	5		BACTEC MGIT 960	MICROBIAL CULTURE, LIQUID
14-13786	ISONIAZID	R	ahpC	NULL	NULL	NULL	NULL	NULL	NULL	DST	0.1		BACTEC MGIT 960	MICROBIAL CULTURE, LIQUID
14-13786	ISONIAZID	R	ahpC upstream	NULL	NULL	NULL	NULL	NULL	NULL	DST	0.1		BACTEC MGIT 960	MICROBIAL CULTURE, LIQUID
14-13786	ISONIAZID	R	fabG1	NULL	NULL	NULL	NULL	NULL	NULL	DST	0.1		BACTEC MGIT 960	MICROBIAL CULTURE, LIQUID
14-13786	ISONIAZID	R	fabG1 upstream	NULL	NULL	NULL	NULL	NULL	NULL	DST	0.1		BACTEC MGIT 960	MICROBIAL CULTURE, LIQUID
14-13786	ISONIAZID	R	furA	NULL	NULL	NULL	NULL	NULL	NULL	DST	0.1		BACTEC MGIT 960	MICROBIAL CULTURE, LIQUID
14-13786	ISONIAZID	R	furA upstream	NULL	NULL	NULL	NULL	NULL	NULL	DST	0.1		BACTEC MGIT 960	MICROBIAL CULTURE, LIQUID
14-13786	ISONIAZID	R	inbR	NULL	NULL	NULL	NULL	NULL	NULL	DST	0.1		BACTEC MGIT 960	MICROBIAL CULTURE, LIQUID
14-13786	ISONIAZID	R	inbR upstream	NULL	NULL	NULL	NULL	NULL	NULL	DST	0.1		BACTEC MGIT 960	MICROBIAL CULTURE, LIQUID
14-13786	ISONIAZID	R	inhA	NULL	NULL	NULL	NULL	NULL	NULL	DST	0.1		BACTEC MGIT 960	MICROBIAL CULTURE, LIQUID
14-13786	ISONIAZID	R	inhA upstream	NULL	NULL	NULL	NULL	NULL	NULL	DST	0.1		BACTEC MGIT 960	MICROBIAL CULTURE, LIQUID
14-13786	ISONIAZID	R	kasA	NULL	NULL	NULL	NULL	NULL	NULL	DST	0.1		BACTEC MGIT 960	MICROBIAL CULTURE, LIQUID
14-13786	ISONIAZID	R	katG	944G>C	Ser315Thr	2155168	C	G	NULL	DST	0.1		BACTEC MGIT 960	MICROBIAL CULTURE, LIQUID
14-13786	ISONIAZID	R	katG upstream	NULL	NULL	NULL	NULL	NULL	NULL	DST	0.1		BACTEC MGIT 960	MICROBIAL CULTURE, LIQUID
14-13786	ISONIAZID	R	mmaA3	NULL	NULL	NULL	NULL	NULL	NULL	DST	0.1		BACTEC MGIT 960	MICROBIAL CULTURE, LIQUID
14-13786	ISONIAZID	R	mmaA3 upstream	NULL	NULL	NULL	NULL	NULL	NULL	DST	0.1		BACTEC MGIT 960	MICROBIAL CULTURE, LIQUID
14-13786	ISONIAZID	R	mshA	NULL	NULL	NULL	NULL	NULL	NULL	DST	0.1		BACTEC MGIT 960	MICROBIAL CULTURE, LIQUID
14-13786	ISONIAZID	R	mshA upstream	NULL	NULL	NULL	NULL	NULL	NULL	DST	0.1		BACTEC MGIT 960	MICROBIAL CULTURE, LIQUID
14-13786	ISONIAZID	R	mshB	NULL	NULL	NULL	NULL	NULL	NULL	DST	0.1		BACTEC MGIT 960	MICROBIAL CULTURE, LIQUID
14-13786	ISONIAZID	R	mshB upstream	NULL	NULL	NULL	NULL	NULL	NULL	DST	0.1		BACTEC MGIT 960	MICROBIAL CULTURE, LIQUID
14-13786	ISONIAZID	R	mshC	NULL	NULL	NULL	NULL	NULL	NULL	DST	0.1		BACTEC MGIT 960	MICROBIAL CULTURE, LIQUID
14-13786	ISONIAZID	R	mshC upstream	NULL	NULL	NULL	NULL	NULL	NULL	DST	0.1		BACTEC MGIT 960	MICROBIAL CULTURE, LIQUID
14-13786	ISONIAZID	R	mymA	NULL	NULL	NULL	NULL	NULL	NULL	DST	0.1		BACTEC MGIT 960	MICROBIAL CULTURE, LIQUID
14-13786	ISONIAZID	R	mymA upstream	NULL	NULL	NULL	NULL	NULL	NULL	DST	0.1		BACTEC MGIT 960	MICROBIAL CULTURE, LIQUID
14-13786	ISONIAZID	R	nat	NULL	NULL	NULL	NULL	NULL	NULL	DST	0.1		BACTEC MGIT 960	MICROBIAL CULTURE, LIQUID
14-13786	ISONIAZID	R	nat upstream	NULL	NULL	NULL	NULL	NULL	NULL	DST	0.1		BACTEC MGIT 960	MICROBIAL CULTURE, LIQUID
14-13786	ISONIAZID	R	ndh	NULL	NULL	NULL	NULL	NULL	NULL	DST	0.1		BACTEC MGIT 960	MICROBIAL CULTURE, LIQUID
14-13786	ISONIAZID	R	ndh upstream	NULL	NULL	NULL	NULL	NULL	NULL	DST	0.1		BACTEC MGIT 960	MICROBIAL CULTURE, LIQUID
14-13786	ISONIAZID	R	nudC	NULL	NULL	NULL	NULL	NULL	NULL	DST	0.1		BACTEC MGIT 960	MICROBIAL CULTURE, LIQUID
14-13786	ISONIAZID	R	nudC upstream	NULL	NULL	NULL	NULL	NULL	NULL	DST	0.1		BACTEC MGIT 960	MICROBIAL CULTURE, LIQUID
14-13786	ISONIAZID	R	sigI	NULL	NULL	NULL	NULL	NULL	NULL	DST	0.1		BACTEC MGIT 960	MICROBIAL CULTURE, LIQUID
14-13786	ISONIAZID	R	sigI upstream	NULL	NULL	NULL	NULL	NULL	NULL	DST	0.1		BACTEC MGIT 960	MICROBIAL CULTURE, LIQUID
14-13786	KANAMYCIN	S	eis	NULL	NULL	NULL	NULL	NULL	NULL	DST	2.5		BACTEC MGIT 960	MICROBIAL CULTURE, LIQUID
14-13786	KANAMYCIN	S	eis upstream	NULL	NULL	NULL	NULL	NULL	NULL	DST	2.5		BACTEC MGIT 960	MICROBIAL CULTURE, LIQUID
14-13786	KANAMYCIN	S	rrs	NULL	NULL	NULL	NULL	NULL	NULL	DST	2.5		BACTEC MGIT 960	MICROBIAL CULTURE, LIQUID
14-13786	KANAMYCIN	S	rrs upstream	NULL	NULL	NULL	NULL	NULL	NULL	DST	2.5		BACTEC MGIT 960	MICROBIAL CULTURE, LIQUID
14-13786	KANAMYCIN	S	whiB7	NULL	NULL	NULL	NULL	NULL	NULL	DST	2.5		BACTEC MGIT 960	MICROBIAL CULTURE, LIQUID
14-13786	KANAMYCIN	S	whiB7 upstream	NULL	NULL	NULL	NULL	NULL	NULL	DST	2.5		BACTEC MGIT 960	MICROBIAL CULTURE, LIQUID
14-13786	LEVOFLOXACIN	S	eccB5	NULL	NULL	NULL	NULL	NULL	NULL	DST	1.5		BACTEC MGIT 960	MICROBIAL CULTURE, LIQUID
14-13786	LEVOFLOXACIN	S	eccB5 upstream	NULL	NULL	NULL	NULL	NULL	NULL	DST	1.5		BACTEC MGIT 960	MICROBIAL CULTURE, LIQUID
14-13786	LEVOFLOXACIN	S	eccC5	3612T>C	Ser1204Ser	2022868	T	C	NULL	DST	1.5		BACTEC MGIT 960	MICROBIAL CULTURE, LIQUID
14-13786	LEVOFLOXACIN	S	eccC5	686A>G	Gln229Arg	2019942	A	G	NULL	DST	1.5		BACTEC MGIT 960	MICROBIAL CULTURE, LIQUID
14-13786	LEVOFLOXACIN	S	gyrA	2003G>A	Gly668Asp	9304	G	A	NULL	DST	1.5		BACTEC MGIT 960	MICROBIAL CULTURE, LIQUID
14-13786	LEVOFLOXACIN	S	gyrA	284G>C	Ser95Thr	7585	G	C	NULL	DST	1.5		BACTEC MGIT 960	MICROBIAL CULTURE, LIQUID
14-13786	LEVOFLOXACIN	S	gyrA	61G>C	Glu21Gln	7362	G	C	NULL	DST	1.5		BACTEC MGIT 960	MICROBIAL CULTURE, LIQUID
14-13786	LEVOFLOXACIN	S	gyrA upstream	NULL	NULL	NULL	NULL	NULL	NULL	DST	1.5		BACTEC MGIT 960	MICROBIAL CULTURE, LIQUID
14-13786	LEVOFLOXACIN	S	gyrB	NULL	NULL	NULL	NULL	NULL	NULL	DST	1.5		BACTEC MGIT 960	MICROBIAL CULTURE, LIQUID
14-13786	LEVOFLOXACIN	S	gyrB upstream	NULL	NULL	NULL	NULL	NULL	NULL	DST	1.5		BACTEC MGIT 960	MICROBIAL CULTURE, LIQUID
14-13786	MOXIFLOXACIN	S	eccB5	NULL	NULL	NULL	NULL	NULL	NULL	DST	0.5		BACTEC MGIT 960	MICROBIAL CULTURE, LIQUID
14-13786	MOXIFLOXACIN	S	eccB5 upstream	NULL	NULL	NULL	NULL	NULL	NULL	DST	0.5		BACTEC MGIT 960	MICROBIAL CULTURE, LIQUID
14-13786	MOXIFLOXACIN	S	eccC5	3612T>C	Ser1204Ser	2022868	T	C	NULL	DST	0.5		BACTEC MGIT 960	MICROBIAL CULTURE, LIQUID
14-13786	MOXIFLOXACIN	S	eccC5	686A>G	Gln229Arg	2019942	A	G	NULL	DST	0.5		BACTEC MGIT 960	MICROBIAL CULTURE, LIQUID
14-13786	MOXIFLOXACIN	S	gyrA	2003G>A	Gly668Asp	9304	G	A	NULL	DST	0.5		BACTEC MGIT 960	MICROBIAL CULTURE, LIQUID
14-13786	MOXIFLOXACIN	S	gyrA	284G>C	Ser95Thr	7585	G	C	NULL	DST	0.5		BACTEC MGIT 960	MICROBIAL CULTURE, LIQUID
14-13786	MOXIFLOXACIN	S	gyrA	61G>C	Glu21Gln	7362	G	C	NULL	DST	0.5		BACTEC MGIT 960	MICROBIAL CULTURE, LIQUID
14-13786	MOXIFLOXACIN	S	gyrA upstream	NULL	NULL	NULL	NULL	NULL	NULL	DST	0.5		BACTEC MGIT 960	MICROBIAL CULTURE, LIQUID
14-13786	MOXIFLOXACIN	S	gyrB	NULL	NULL	NULL	NULL	NULL	NULL	DST	0.5		BACTEC MGIT 960	MICROBIAL CULTURE, LIQUID
14-13786	MOXIFLOXACIN	S	gyrB upstream	NULL	NULL	NULL	NULL	NULL	NULL	DST	0.5		BACTEC MGIT 960	MICROBIAL CULTURE, LIQUID
14-13786	OFLOXACIN	S	eccB5	NULL	NULL	NULL	NULL	NULL	NULL	DST	2		BACTEC MGIT 960	MICROBIAL CULTURE, LIQUID
14-13786	OFLOXACIN	S	eccB5 upstream	NULL	NULL	NULL	NULL	NULL	NULL	DST	2		BACTEC MGIT 960	MICROBIAL CULTURE, LIQUID
14-13786	OFLOXACIN	S	eccC5	3612T>C	Ser1204Ser	2022868	T	C	NULL	DST	2		BACTEC MGIT 960	MICROBIAL CULTURE, LIQUID
14-13786	OFLOXACIN	S	eccC5	686A>G	Gln229Arg	2019942	A	G	NULL	DST	2		BACTEC MGIT 960	MICROBIAL CULTURE, LIQUID
14-13786	OFLOXACIN	S	gyrA	2003G>A	Gly668Asp	9304	G	A	NULL	DST	2		BACTEC MGIT 960	MICROBIAL CULTURE, LIQUID
14-13786	OFLOXACIN	S	gyrA	284G>C	Ser95Thr	7585	G	C	NULL	DST	2		BACTEC MGIT 960	MICROBIAL CULTURE, LIQUID
14-13786	OFLOXACIN	S	gyrA	61G>C	Glu21Gln	7362	G	C	NULL	DST	2		BACTEC MGIT 960	MICROBIAL CULTURE, LIQUID
14-13786	OFLOXACIN	S	gyrA upstream	NULL	NULL	NULL	NULL	NULL	NULL	DST	2		BACTEC MGIT 960	MICROBIAL CULTURE, LIQUID
14-13786	OFLOXACIN	S	gyrB	NULL	NULL	NULL	NULL	NULL	NULL	DST	2		BACTEC MGIT 960	MICROBIAL CULTURE, LIQUID
14-13786	OFLOXACIN	S	gyrB upstream	NULL	NULL	NULL	NULL	NULL	NULL	DST	2		BACTEC MGIT 960	MICROBIAL CULTURE, LIQUID
14-13786	PYRAZINAMIDE	R	clpC1	2418C>T	Asn806Asn	4038287	G	A	NULL	DST	100		BACTEC MGIT 960	MICROBIAL CULTURE, LIQUID
14-13786	PYRAZINAMIDE	R	clpC1 upstream	NULL	NULL	NULL	NULL	NULL	NULL	DST	100		BACTEC MGIT 960	MICROBIAL CULTURE, LIQUID
14-13786	PYRAZINAMIDE	R	gpsI	NULL	NULL	NULL	NULL	NULL	NULL	DST	100		BACTEC MGIT 960	MICROBIAL CULTURE, LIQUID
14-13786	PYRAZINAMIDE	R	gpsI upstream	NULL	NULL	NULL	NULL	NULL	NULL	DST	100		BACTEC MGIT 960	MICROBIAL CULTURE, LIQUID
14-13786	PYRAZINAMIDE	R	mas	NULL	NULL	NULL	NULL	NULL	NULL	DST	100		BACTEC MGIT 960	MICROBIAL CULTURE, LIQUID
14-13786	PYRAZINAMIDE	R	mas upstream	NULL	NULL	NULL	NULL	NULL	NULL	DST	100		BACTEC MGIT 960	MICROBIAL CULTURE, LIQUID
14-13786	PYRAZINAMIDE	R	panD	NULL	NULL	NULL	NULL	NULL	NULL	DST	100		BACTEC MGIT 960	MICROBIAL CULTURE, LIQUID
14-13786	PYRAZINAMIDE	R	pncA	347T>C	Leu116Pro	2288895	A	G	NULL	DST	100		BACTEC MGIT 960	MICROBIAL CULTURE, LIQUID
14-13786	PYRAZINAMIDE	R	pncA upstream	NULL	NULL	NULL	NULL	NULL	NULL	DST	100		BACTEC MGIT 960	MICROBIAL CULTURE, LIQUID
14-13786	PYRAZINAMIDE	R	ppsA	NULL	NULL	NULL	NULL	NULL	NULL	DST	100		BACTEC MGIT 960	MICROBIAL CULTURE, LIQUID
14-13786	PYRAZINAMIDE	R	ppsA upstream	NULL	NULL	NULL	NULL	NULL	NULL	DST	100		BACTEC MGIT 960	MICROBIAL CULTURE, LIQUID
14-13786	PYRAZINAMIDE	R	ppsB	NULL	NULL	NULL	NULL	NULL	NULL	DST	100		BACTEC MGIT 960	MICROBIAL CULTURE, LIQUID
14-13786	PYRAZINAMIDE	R	ppsC	4617A>G	Gly1539Gly	3260301	A	G	NULL	DST	100		BACTEC MGIT 960	MICROBIAL CULTURE, LIQUID
14-13786	PYRAZINAMIDE	R	ppsC	810A>G	Gly270Gly	3256494	A	G	NULL	DST	100		BACTEC MGIT 960	MICROBIAL CULTURE, LIQUID
14-13786	PYRAZINAMIDE	R	ppsD	5346G>A	Met1782Ile	3267593	G	A	NULL	DST	100		BACTEC MGIT 960	MICROBIAL CULTURE, LIQUID
14-13786	PYRAZINAMIDE	R	proZ	NULL	NULL	NULL	NULL	NULL	NULL	DST	100		BACTEC MGIT 960	MICROBIAL CULTURE, LIQUID
14-13786	PYRAZINAMIDE	R	proZ upstream	NULL	NULL	NULL	NULL	NULL	NULL	DST	100		BACTEC MGIT 960	MICROBIAL CULTURE, LIQUID
14-13786	PYRAZINAMIDE	R	rpsA	NULL	NULL	NULL	NULL	NULL	NULL	DST	100		BACTEC MGIT 960	MICROBIAL CULTURE, LIQUID
14-13786	PYRAZINAMIDE	R	rpsA upstream	NULL	NULL	NULL	NULL	NULL	NULL	DST	100		BACTEC MGIT 960	MICROBIAL CULTURE, LIQUID
14-13786	PYRAZINAMIDE	R	Rv0191	NULL	NULL	NULL	NULL	NULL	NULL	DST	100		BACTEC MGIT 960	MICROBIAL CULTURE, LIQUID
14-13786	PYRAZINAMIDE	R	Rv0191 upstream	NULL	NULL	NULL	NULL	NULL	NULL	DST	100		BACTEC MGIT 960	MICROBIAL CULTURE, LIQUID
14-13786	PYRAZINAMIDE	R	Rv1667c	NULL	NULL	NULL	NULL	NULL	NULL	DST	100		BACTEC MGIT 960	MICROBIAL CULTURE, LIQUID
14-13786	PYRAZINAMIDE	R	Rv1667c upstream	-71_-70insCGCGGCAAGA	NA	1894300	GG	GGTCTTGCCGCG	NULL	DST	100		BACTEC MGIT 960	MICROBIAL CULTURE, LIQUID
14-13786	PYRAZINAMIDE	R	Rv2731	267C>A	Phe89Leu	3043292	C	A	NULL	DST	100		BACTEC MGIT 960	MICROBIAL CULTURE, LIQUID
14-13786	PYRAZINAMIDE	R	Rv3008	NULL	NULL	NULL	NULL	NULL	NULL	DST	100		BACTEC MGIT 960	MICROBIAL CULTURE, LIQUID
14-13786	PYRAZINAMIDE	R	Rv3008 upstream	NULL	NULL	NULL	NULL	NULL	NULL	DST	100		BACTEC MGIT 960	MICROBIAL CULTURE, LIQUID
14-13786	PYRAZINAMIDE	R	Rv3169	NULL	NULL	NULL	NULL	NULL	NULL	DST	100		BACTEC MGIT 960	MICROBIAL CULTURE, LIQUID
14-13786	RIFAMPICIN	R	ponA1	1893_1894insTCG	Pro631_Glu632insSer	55553	CCG	CCGTCG	NULL	DST	1		BACTEC MGIT 960	MICROBIAL CULTURE, LIQUID
14-13786	RIFAMPICIN	R	ponA1 upstream	NULL	NULL	NULL	NULL	NULL	NULL	DST	1		BACTEC MGIT 960	MICROBIAL CULTURE, LIQUID
14-13786	RIFAMPICIN	R	rpoA	NULL	NULL	NULL	NULL	NULL	NULL	DST	1		BACTEC MGIT 960	MICROBIAL CULTURE, LIQUID
14-13786	RIFAMPICIN	R	rpoA upstream	NULL	NULL	NULL	NULL	NULL	NULL	DST	1		BACTEC MGIT 960	MICROBIAL CULTURE, LIQUID
14-13786	RIFAMPICIN	R	rpoB	1349C>T	Ser450Leu	761155	C	T	NULL	DST	1		BACTEC MGIT 960	MICROBIAL CULTURE, LIQUID
14-13786	RIFAMPICIN	R	rpoB	1649A>G	Glu550Gly	761455	A	G	NULL	DST	1		BACTEC MGIT 960	MICROBIAL CULTURE, LIQUID
14-13786	RIFAMPICIN	R	rpoB upstream	NULL	NULL	NULL	NULL	NULL	NULL	DST	1		BACTEC MGIT 960	MICROBIAL CULTURE, LIQUID
14-13786	RIFAMPICIN	R	rpoC	1626C>G	Ala542Ala	764995	C	G	NULL	DST	1		BACTEC MGIT 960	MICROBIAL CULTURE, LIQUID
14-13786	RIFAMPICIN	R	rpoC upstream	NULL	NULL	NULL	NULL	NULL	NULL	DST	1		BACTEC MGIT 960	MICROBIAL CULTURE, LIQUID
14-13790	AMIKACIN	S	rrs	NULL	NULL	NULL	NULL	NULL	NULL	DST	1		BACTEC MGIT 960	MICROBIAL CULTURE, LIQUID
14-13790	AMIKACIN	S	rrs upstream	NULL	NULL	NULL	NULL	NULL	NULL	DST	1		BACTEC MGIT 960	MICROBIAL CULTURE, LIQUID
14-13790	CAPREOMYCIN	S	rrl	NULL	NULL	NULL	NULL	NULL	NULL	DST	2.5		BACTEC MGIT 960	MICROBIAL CULTURE, LIQUID
14-13790	CAPREOMYCIN	S	rrl upstream	NULL	NULL	NULL	NULL	NULL	NULL	DST	2.5		BACTEC MGIT 960	MICROBIAL CULTURE, LIQUID
14-13790	CAPREOMYCIN	S	rrs	NULL	NULL	NULL	NULL	NULL	NULL	DST	2.5		BACTEC MGIT 960	MICROBIAL CULTURE, LIQUID
14-13790	CAPREOMYCIN	S	rrs upstream	NULL	NULL	NULL	NULL	NULL	NULL	DST	2.5		BACTEC MGIT 960	MICROBIAL CULTURE, LIQUID
14-13790	CAPREOMYCIN	S	tlyA	33A>G	Leu11Leu	1917972	A	G	NULL	DST	2.5		BACTEC MGIT 960	MICROBIAL CULTURE, LIQUID
14-13790	ETHAMBUTOL	S	aftA	NULL	NULL	NULL	NULL	NULL	NULL	DST	5		BACTEC MGIT 960	MICROBIAL CULTURE, LIQUID
14-13790	ETHAMBUTOL	S	embA	NULL	NULL	NULL	NULL	NULL	NULL	DST	5		BACTEC MGIT 960	MICROBIAL CULTURE, LIQUID
14-13790	ETHAMBUTOL	S	embA upstream	NULL	NULL	NULL	NULL	NULL	NULL	DST	5		BACTEC MGIT 960	MICROBIAL CULTURE, LIQUID
14-13790	ETHAMBUTOL	S	embC	2781C>T	Arg927Arg	4242643	C	T	NULL	DST	5		BACTEC MGIT 960	MICROBIAL CULTURE, LIQUID
14-13790	ETHAMBUTOL	S	embC	2941G>C	Val981Leu	4242803	G	C	NULL	DST	5		BACTEC MGIT 960	MICROBIAL CULTURE, LIQUID
14-13790	ETHAMBUTOL	S	embR	649C>G	Leu217Val	1416699	G	C	NULL	DST	5		BACTEC MGIT 960	MICROBIAL CULTURE, LIQUID
14-13790	ETHAMBUTOL	S	embR upstream	NULL	NULL	NULL	NULL	NULL	NULL	DST	5		BACTEC MGIT 960	MICROBIAL CULTURE, LIQUID
14-13790	ETHAMBUTOL	S	ubiA	NULL	NULL	NULL	NULL	NULL	NULL	DST	5		BACTEC MGIT 960	MICROBIAL CULTURE, LIQUID
14-13790	ETHAMBUTOL	S	ubiA upstream	NULL	NULL	NULL	NULL	NULL	NULL	DST	5		BACTEC MGIT 960	MICROBIAL CULTURE, LIQUID
14-13790	ETHIONAMIDE	S	ethA	574C>T	Pro192Ser	4326900	G	A	NULL	DST	5		BACTEC MGIT 960	MICROBIAL CULTURE, LIQUID
14-13790	ETHIONAMIDE	S	ethA upstream	NULL	NULL	NULL	NULL	NULL	NULL	DST	5		BACTEC MGIT 960	MICROBIAL CULTURE, LIQUID
14-13790	ETHIONAMIDE	S	ethR	NULL	NULL	NULL	NULL	NULL	NULL	DST	5		BACTEC MGIT 960	MICROBIAL CULTURE, LIQUID
14-13790	ETHIONAMIDE	S	fabG1	426C>T	Ser142Ser	1673865	C	T	NULL	DST	5		BACTEC MGIT 960	MICROBIAL CULTURE, LIQUID
14-13790	ETHIONAMIDE	S	fabG1 upstream	NULL	NULL	NULL	NULL	NULL	NULL	DST	5		BACTEC MGIT 960	MICROBIAL CULTURE, LIQUID
14-13790	ETHIONAMIDE	S	inhA	NULL	NULL	NULL	NULL	NULL	NULL	DST	5		BACTEC MGIT 960	MICROBIAL CULTURE, LIQUID
14-13790	ETHIONAMIDE	S	inhA upstream	NULL	NULL	NULL	NULL	NULL	NULL	DST	5		BACTEC MGIT 960	MICROBIAL CULTURE, LIQUID
14-13790	ETHIONAMIDE	S	mmaA3	NULL	NULL	NULL	NULL	NULL	NULL	DST	5		BACTEC MGIT 960	MICROBIAL CULTURE, LIQUID
14-13790	ETHIONAMIDE	S	mmaA3 upstream	NULL	NULL	NULL	NULL	NULL	NULL	DST	5		BACTEC MGIT 960	MICROBIAL CULTURE, LIQUID
14-13790	ETHIONAMIDE	S	mshA	NULL	NULL	NULL	NULL	NULL	NULL	DST	5		BACTEC MGIT 960	MICROBIAL CULTURE, LIQUID
14-13790	ETHIONAMIDE	S	mshA upstream	NULL	NULL	NULL	NULL	NULL	NULL	DST	5		BACTEC MGIT 960	MICROBIAL CULTURE, LIQUID
14-13790	ETHIONAMIDE	S	mshC	NULL	NULL	NULL	NULL	NULL	NULL	DST	5		BACTEC MGIT 960	MICROBIAL CULTURE, LIQUID
14-13790	ETHIONAMIDE	S	mshC upstream	NULL	NULL	NULL	NULL	NULL	NULL	DST	5		BACTEC MGIT 960	MICROBIAL CULTURE, LIQUID
14-13790	ETHIONAMIDE	S	mymA	NULL	NULL	NULL	NULL	NULL	NULL	DST	5		BACTEC MGIT 960	MICROBIAL CULTURE, LIQUID
14-13790	ETHIONAMIDE	S	mymA upstream	NULL	NULL	NULL	NULL	NULL	NULL	DST	5		BACTEC MGIT 960	MICROBIAL CULTURE, LIQUID
14-13790	ETHIONAMIDE	S	ndh	NULL	NULL	NULL	NULL	NULL	NULL	DST	5		BACTEC MGIT 960	MICROBIAL CULTURE, LIQUID
14-13790	ETHIONAMIDE	S	ndh upstream	NULL	NULL	NULL	NULL	NULL	NULL	DST	5		BACTEC MGIT 960	MICROBIAL CULTURE, LIQUID
14-13790	ETHIONAMIDE	S	nudC	NULL	NULL	NULL	NULL	NULL	NULL	DST	5		BACTEC MGIT 960	MICROBIAL CULTURE, LIQUID
14-13790	ETHIONAMIDE	S	nudC upstream	NULL	NULL	NULL	NULL	NULL	NULL	DST	5		BACTEC MGIT 960	MICROBIAL CULTURE, LIQUID
14-13790	ETHIONAMIDE	S	Rv0565c	202T>C	Ser68Pro	657269	A	G	NULL	DST	5		BACTEC MGIT 960	MICROBIAL CULTURE, LIQUID
14-13790	ETHIONAMIDE	S	Rv0565c upstream	NULL	NULL	NULL	NULL	NULL	NULL	DST	5		BACTEC MGIT 960	MICROBIAL CULTURE, LIQUID
14-13790	ISONIAZID	R	ahpC	NULL	NULL	NULL	NULL	NULL	NULL	DST	0.1		BACTEC MGIT 960	MICROBIAL CULTURE, LIQUID
14-13790	ISONIAZID	R	ahpC upstream	NULL	NULL	NULL	NULL	NULL	NULL	DST	0.1		BACTEC MGIT 960	MICROBIAL CULTURE, LIQUID
14-13790	ISONIAZID	R	fabG1	426C>T	Ser142Ser	1673865	C	T	NULL	DST	0.1		BACTEC MGIT 960	MICROBIAL CULTURE, LIQUID
14-13790	ISONIAZID	R	fabG1 upstream	NULL	NULL	NULL	NULL	NULL	NULL	DST	0.1		BACTEC MGIT 960	MICROBIAL CULTURE, LIQUID
14-13790	ISONIAZID	R	furA	NULL	NULL	NULL	NULL	NULL	NULL	DST	0.1		BACTEC MGIT 960	MICROBIAL CULTURE, LIQUID
14-13790	ISONIAZID	R	furA upstream	NULL	NULL	NULL	NULL	NULL	NULL	DST	0.1		BACTEC MGIT 960	MICROBIAL CULTURE, LIQUID
14-13790	ISONIAZID	R	inbR	NULL	NULL	NULL	NULL	NULL	NULL	DST	0.1		BACTEC MGIT 960	MICROBIAL CULTURE, LIQUID
14-13790	ISONIAZID	R	inbR upstream	NULL	NULL	NULL	NULL	NULL	NULL	DST	0.1		BACTEC MGIT 960	MICROBIAL CULTURE, LIQUID
14-13790	ISONIAZID	R	inhA	NULL	NULL	NULL	NULL	NULL	NULL	DST	0.1		BACTEC MGIT 960	MICROBIAL CULTURE, LIQUID
14-13790	ISONIAZID	R	inhA upstream	NULL	NULL	NULL	NULL	NULL	NULL	DST	0.1		BACTEC MGIT 960	MICROBIAL CULTURE, LIQUID
14-13790	ISONIAZID	R	kasA	NULL	NULL	NULL	NULL	NULL	NULL	DST	0.1		BACTEC MGIT 960	MICROBIAL CULTURE, LIQUID
14-13790	ISONIAZID	R	katG	944G>C	Ser315Thr	2155168	C	G	NULL	DST	0.1		BACTEC MGIT 960	MICROBIAL CULTURE, LIQUID
14-13790	ISONIAZID	R	katG upstream	NULL	NULL	NULL	NULL	NULL	NULL	DST	0.1		BACTEC MGIT 960	MICROBIAL CULTURE, LIQUID
14-13790	ISONIAZID	R	mmaA3	NULL	NULL	NULL	NULL	NULL	NULL	DST	0.1		BACTEC MGIT 960	MICROBIAL CULTURE, LIQUID
14-13790	ISONIAZID	R	mmaA3 upstream	NULL	NULL	NULL	NULL	NULL	NULL	DST	0.1		BACTEC MGIT 960	MICROBIAL CULTURE, LIQUID
14-13790	ISONIAZID	R	mshA	NULL	NULL	NULL	NULL	NULL	NULL	DST	0.1		BACTEC MGIT 960	MICROBIAL CULTURE, LIQUID
14-13790	ISONIAZID	R	mshA upstream	NULL	NULL	NULL	NULL	NULL	NULL	DST	0.1		BACTEC MGIT 960	MICROBIAL CULTURE, LIQUID
14-13790	ISONIAZID	R	mshB	NULL	NULL	NULL	NULL	NULL	NULL	DST	0.1		BACTEC MGIT 960	MICROBIAL CULTURE, LIQUID
14-13790	ISONIAZID	R	mshB upstream	NULL	NULL	NULL	NULL	NULL	NULL	DST	0.1		BACTEC MGIT 960	MICROBIAL CULTURE, LIQUID
14-13790	ISONIAZID	R	mshC	NULL	NULL	NULL	NULL	NULL	NULL	DST	0.1		BACTEC MGIT 960	MICROBIAL CULTURE, LIQUID
14-13790	ISONIAZID	R	mshC upstream	NULL	NULL	NULL	NULL	NULL	NULL	DST	0.1		BACTEC MGIT 960	MICROBIAL CULTURE, LIQUID
14-13790	ISONIAZID	R	mymA	NULL	NULL	NULL	NULL	NULL	NULL	DST	0.1		BACTEC MGIT 960	MICROBIAL CULTURE, LIQUID
14-13790	ISONIAZID	R	mymA upstream	NULL	NULL	NULL	NULL	NULL	NULL	DST	0.1		BACTEC MGIT 960	MICROBIAL CULTURE, LIQUID
14-13790	ISONIAZID	R	nat	NULL	NULL	NULL	NULL	NULL	NULL	DST	0.1		BACTEC MGIT 960	MICROBIAL CULTURE, LIQUID
14-13790	ISONIAZID	R	nat upstream	NULL	NULL	NULL	NULL	NULL	NULL	DST	0.1		BACTEC MGIT 960	MICROBIAL CULTURE, LIQUID
14-13790	ISONIAZID	R	ndh	NULL	NULL	NULL	NULL	NULL	NULL	DST	0.1		BACTEC MGIT 960	MICROBIAL CULTURE, LIQUID
14-13790	ISONIAZID	R	ndh upstream	NULL	NULL	NULL	NULL	NULL	NULL	DST	0.1		BACTEC MGIT 960	MICROBIAL CULTURE, LIQUID
14-13790	ISONIAZID	R	nudC	NULL	NULL	NULL	NULL	NULL	NULL	DST	0.1		BACTEC MGIT 960	MICROBIAL CULTURE, LIQUID
14-13790	ISONIAZID	R	nudC upstream	NULL	NULL	NULL	NULL	NULL	NULL	DST	0.1		BACTEC MGIT 960	MICROBIAL CULTURE, LIQUID
14-13790	ISONIAZID	R	sigI	NULL	NULL	NULL	NULL	NULL	NULL	DST	0.1		BACTEC MGIT 960	MICROBIAL CULTURE, LIQUID
14-13790	ISONIAZID	R	sigI upstream	NULL	NULL	NULL	NULL	NULL	NULL	DST	0.1		BACTEC MGIT 960	MICROBIAL CULTURE, LIQUID
14-13790	KANAMYCIN	S	eis	NULL	NULL	NULL	NULL	NULL	NULL	DST	2.5		BACTEC MGIT 960	MICROBIAL CULTURE, LIQUID
14-13790	KANAMYCIN	S	eis upstream	NULL	NULL	NULL	NULL	NULL	NULL	DST	2.5		BACTEC MGIT 960	MICROBIAL CULTURE, LIQUID
14-13790	KANAMYCIN	S	rrs	NULL	NULL	NULL	NULL	NULL	NULL	DST	2.5		BACTEC MGIT 960	MICROBIAL CULTURE, LIQUID
14-13790	KANAMYCIN	S	rrs upstream	NULL	NULL	NULL	NULL	NULL	NULL	DST	2.5		BACTEC MGIT 960	MICROBIAL CULTURE, LIQUID
14-13790	KANAMYCIN	S	whiB7	NULL	NULL	NULL	NULL	NULL	NULL	DST	2.5		BACTEC MGIT 960	MICROBIAL CULTURE, LIQUID
14-13790	KANAMYCIN	S	whiB7 upstream	NULL	NULL	NULL	NULL	NULL	NULL	DST	2.5		BACTEC MGIT 960	MICROBIAL CULTURE, LIQUID
14-13790	LEVOFLOXACIN	S	eccB5	NULL	NULL	NULL	NULL	NULL	NULL	DST	1.5		BACTEC MGIT 960	MICROBIAL CULTURE, LIQUID
14-13790	LEVOFLOXACIN	S	eccB5 upstream	NULL	NULL	NULL	NULL	NULL	NULL	DST	1.5		BACTEC MGIT 960	MICROBIAL CULTURE, LIQUID
14-13790	LEVOFLOXACIN	S	eccC5	3612T>C	Ser1204Ser	2022868	T	C	NULL	DST	1.5		BACTEC MGIT 960	MICROBIAL CULTURE, LIQUID
14-13790	LEVOFLOXACIN	S	eccC5	888G>A	Glu296Glu	2020144	G	A	NULL	DST	1.5		BACTEC MGIT 960	MICROBIAL CULTURE, LIQUID
14-13790	LEVOFLOXACIN	S	gyrA	2003G>A	Gly668Asp	9304	G	A	NULL	DST	1.5		BACTEC MGIT 960	MICROBIAL CULTURE, LIQUID
14-13790	LEVOFLOXACIN	S	gyrA	284G>C	Ser95Thr	7585	G	C	NULL	DST	1.5		BACTEC MGIT 960	MICROBIAL CULTURE, LIQUID
14-13790	LEVOFLOXACIN	S	gyrA	61G>C	Glu21Gln	7362	G	C	NULL	DST	1.5		BACTEC MGIT 960	MICROBIAL CULTURE, LIQUID
14-13790	LEVOFLOXACIN	S	gyrA upstream	NULL	NULL	NULL	NULL	NULL	NULL	DST	1.5		BACTEC MGIT 960	MICROBIAL CULTURE, LIQUID
14-13790	LEVOFLOXACIN	S	gyrB	1982G>C	Ser661Thr	7221	G	C	NULL	DST	1.5		BACTEC MGIT 960	MICROBIAL CULTURE, LIQUID
14-13790	LEVOFLOXACIN	S	gyrB	813T>G	Ile271Met	6052	T	G	NULL	DST	1.5		BACTEC MGIT 960	MICROBIAL CULTURE, LIQUID
14-13790	LEVOFLOXACIN	S	gyrB upstream	NULL	NULL	NULL	NULL	NULL	NULL	DST	1.5		BACTEC MGIT 960	MICROBIAL CULTURE, LIQUID
14-13790	MOXIFLOXACIN	S	eccB5	NULL	NULL	NULL	NULL	NULL	NULL	DST	0.5		BACTEC MGIT 960	MICROBIAL CULTURE, LIQUID
14-13790	MOXIFLOXACIN	S	eccB5 upstream	NULL	NULL	NULL	NULL	NULL	NULL	DST	0.5		BACTEC MGIT 960	MICROBIAL CULTURE, LIQUID
14-13790	MOXIFLOXACIN	S	eccC5	3612T>C	Ser1204Ser	2022868	T	C	NULL	DST	0.5		BACTEC MGIT 960	MICROBIAL CULTURE, LIQUID
14-13790	MOXIFLOXACIN	S	eccC5	888G>A	Glu296Glu	2020144	G	A	NULL	DST	0.5		BACTEC MGIT 960	MICROBIAL CULTURE, LIQUID
14-13790	MOXIFLOXACIN	S	gyrA	2003G>A	Gly668Asp	9304	G	A	NULL	DST	0.5		BACTEC MGIT 960	MICROBIAL CULTURE, LIQUID
14-13790	MOXIFLOXACIN	S	gyrA	284G>C	Ser95Thr	7585	G	C	NULL	DST	0.5		BACTEC MGIT 960	MICROBIAL CULTURE, LIQUID
14-13790	MOXIFLOXACIN	S	gyrA	61G>C	Glu21Gln	7362	G	C	NULL	DST	0.5		BACTEC MGIT 960	MICROBIAL CULTURE, LIQUID
14-13790	MOXIFLOXACIN	S	gyrA upstream	NULL	NULL	NULL	NULL	NULL	NULL	DST	0.5		BACTEC MGIT 960	MICROBIAL CULTURE, LIQUID
14-13790	MOXIFLOXACIN	S	gyrB	1982G>C	Ser661Thr	7221	G	C	NULL	DST	0.5		BACTEC MGIT 960	MICROBIAL CULTURE, LIQUID
14-13790	MOXIFLOXACIN	S	gyrB	813T>G	Ile271Met	6052	T	G	NULL	DST	0.5		BACTEC MGIT 960	MICROBIAL CULTURE, LIQUID
14-13790	MOXIFLOXACIN	S	gyrB upstream	NULL	NULL	NULL	NULL	NULL	NULL	DST	0.5		BACTEC MGIT 960	MICROBIAL CULTURE, LIQUID
14-13790	OFLOXACIN	S	eccB5	NULL	NULL	NULL	NULL	NULL	NULL	DST	2		BACTEC MGIT 960	MICROBIAL CULTURE, LIQUID
14-13790	OFLOXACIN	S	eccB5 upstream	NULL	NULL	NULL	NULL	NULL	NULL	DST	2		BACTEC MGIT 960	MICROBIAL CULTURE, LIQUID
14-13790	OFLOXACIN	S	eccC5	3612T>C	Ser1204Ser	2022868	T	C	NULL	DST	2		BACTEC MGIT 960	MICROBIAL CULTURE, LIQUID
14-13790	OFLOXACIN	S	eccC5	888G>A	Glu296Glu	2020144	G	A	NULL	DST	2		BACTEC MGIT 960	MICROBIAL CULTURE, LIQUID
14-13790	OFLOXACIN	S	gyrA	2003G>A	Gly668Asp	9304	G	A	NULL	DST	2		BACTEC MGIT 960	MICROBIAL CULTURE, LIQUID
14-13790	OFLOXACIN	S	gyrA	284G>C	Ser95Thr	7585	G	C	NULL	DST	2		BACTEC MGIT 960	MICROBIAL CULTURE, LIQUID
14-13790	OFLOXACIN	S	gyrA	61G>C	Glu21Gln	7362	G	C	NULL	DST	2		BACTEC MGIT 960	MICROBIAL CULTURE, LIQUID
14-13790	OFLOXACIN	S	gyrA upstream	NULL	NULL	NULL	NULL	NULL	NULL	DST	2		BACTEC MGIT 960	MICROBIAL CULTURE, LIQUID
14-13790	OFLOXACIN	S	gyrB	1982G>C	Ser661Thr	7221	G	C	NULL	DST	2		BACTEC MGIT 960	MICROBIAL CULTURE, LIQUID
14-13790	OFLOXACIN	S	gyrB	813T>G	Ile271Met	6052	T	G	NULL	DST	2		BACTEC MGIT 960	MICROBIAL CULTURE, LIQUID
14-13790	OFLOXACIN	S	gyrB upstream	NULL	NULL	NULL	NULL	NULL	NULL	DST	2		BACTEC MGIT 960	MICROBIAL CULTURE, LIQUID
14-13790	PYRAZINAMIDE	R	clpC1	NULL	NULL	NULL	NULL	NULL	NULL	DST	100		BACTEC MGIT 960	MICROBIAL CULTURE, LIQUID
14-13790	PYRAZINAMIDE	R	clpC1 upstream	NULL	NULL	NULL	NULL	NULL	NULL	DST	100		BACTEC MGIT 960	MICROBIAL CULTURE, LIQUID
14-13790	PYRAZINAMIDE	R	gpsI	NULL	NULL	NULL	NULL	NULL	NULL	DST	100		BACTEC MGIT 960	MICROBIAL CULTURE, LIQUID
14-13790	PYRAZINAMIDE	R	gpsI upstream	NULL	NULL	NULL	NULL	NULL	NULL	DST	100		BACTEC MGIT 960	MICROBIAL CULTURE, LIQUID
14-13790	PYRAZINAMIDE	R	mas	NULL	NULL	NULL	NULL	NULL	NULL	DST	100		BACTEC MGIT 960	MICROBIAL CULTURE, LIQUID
14-13790	PYRAZINAMIDE	R	mas upstream	NULL	NULL	NULL	NULL	NULL	NULL	DST	100		BACTEC MGIT 960	MICROBIAL CULTURE, LIQUID
14-13790	PYRAZINAMIDE	R	panD	NULL	NULL	NULL	NULL	NULL	NULL	DST	100		BACTEC MGIT 960	MICROBIAL CULTURE, LIQUID
14-13790	PYRAZINAMIDE	R	pncA	29A>C	Gln10Pro	2289213	T	G	NULL	DST	100		BACTEC MGIT 960	MICROBIAL CULTURE, LIQUID
14-13790	PYRAZINAMIDE	R	pncA upstream	NULL	NULL	NULL	NULL	NULL	NULL	DST	100		BACTEC MGIT 960	MICROBIAL CULTURE, LIQUID
14-13790	PYRAZINAMIDE	R	ppsA	NULL	NULL	NULL	NULL	NULL	NULL	DST	100		BACTEC MGIT 960	MICROBIAL CULTURE, LIQUID
14-13790	PYRAZINAMIDE	R	ppsA upstream	NULL	NULL	NULL	NULL	NULL	NULL	DST	100		BACTEC MGIT 960	MICROBIAL CULTURE, LIQUID
14-13790	PYRAZINAMIDE	R	ppsB	NULL	NULL	NULL	NULL	NULL	NULL	DST	100		BACTEC MGIT 960	MICROBIAL CULTURE, LIQUID
14-13790	PYRAZINAMIDE	R	ppsC	810A>G	Gly270Gly	3256494	A	G	NULL	DST	100		BACTEC MGIT 960	MICROBIAL CULTURE, LIQUID
14-13790	PYRAZINAMIDE	R	ppsD	NULL	NULL	NULL	NULL	NULL	NULL	DST	100		BACTEC MGIT 960	MICROBIAL CULTURE, LIQUID
14-13790	PYRAZINAMIDE	R	proZ	NULL	NULL	NULL	NULL	NULL	NULL	DST	100		BACTEC MGIT 960	MICROBIAL CULTURE, LIQUID
14-13790	PYRAZINAMIDE	R	proZ upstream	NULL	NULL	NULL	NULL	NULL	NULL	DST	100		BACTEC MGIT 960	MICROBIAL CULTURE, LIQUID
14-13790	PYRAZINAMIDE	R	rpsA	NULL	NULL	NULL	NULL	NULL	NULL	DST	100		BACTEC MGIT 960	MICROBIAL CULTURE, LIQUID
14-13790	PYRAZINAMIDE	R	rpsA upstream	NULL	NULL	NULL	NULL	NULL	NULL	DST	100		BACTEC MGIT 960	MICROBIAL CULTURE, LIQUID
14-13790	PYRAZINAMIDE	R	Rv0191	NULL	NULL	NULL	NULL	NULL	NULL	DST	100		BACTEC MGIT 960	MICROBIAL CULTURE, LIQUID
14-13790	PYRAZINAMIDE	R	Rv0191 upstream	NULL	NULL	NULL	NULL	NULL	NULL	DST	100		BACTEC MGIT 960	MICROBIAL CULTURE, LIQUID
14-13790	PYRAZINAMIDE	R	Rv1667c	NULL	NULL	NULL	NULL	NULL	NULL	DST	100		BACTEC MGIT 960	MICROBIAL CULTURE, LIQUID
14-13790	PYRAZINAMIDE	R	Rv1667c upstream	-192T>C	NA	1894422	A	G	NULL	DST	100		BACTEC MGIT 960	MICROBIAL CULTURE, LIQUID
14-13790	PYRAZINAMIDE	R	Rv1667c upstream	-71_-70insCGCGGCAAGA	NA	1894300	GG	GGTCTTGCCGCG	NULL	DST	100		BACTEC MGIT 960	MICROBIAL CULTURE, LIQUID
14-13790	PYRAZINAMIDE	R	Rv2731	NULL	NULL	NULL	NULL	NULL	NULL	DST	100		BACTEC MGIT 960	MICROBIAL CULTURE, LIQUID
14-13790	PYRAZINAMIDE	R	Rv3008	NULL	NULL	NULL	NULL	NULL	NULL	DST	100		BACTEC MGIT 960	MICROBIAL CULTURE, LIQUID
14-13790	PYRAZINAMIDE	R	Rv3008 upstream	NULL	NULL	NULL	NULL	NULL	NULL	DST	100		BACTEC MGIT 960	MICROBIAL CULTURE, LIQUID
14-13790	PYRAZINAMIDE	R	Rv3169	NULL	NULL	NULL	NULL	NULL	NULL	DST	100		BACTEC MGIT 960	MICROBIAL CULTURE, LIQUID
14-13790	RIFAMPICIN	R	ponA1	1893_1894insCCGTCG	Pro631_Glu632insProSer	55553	CCG	CCGCCGTCG	NULL	DST	1		BACTEC MGIT 960	MICROBIAL CULTURE, LIQUID
14-13790	RIFAMPICIN	R	ponA1	732A>G	Ala244Ala	54394	A	G	NULL	DST	1		BACTEC MGIT 960	MICROBIAL CULTURE, LIQUID
14-13790	RIFAMPICIN	R	ponA1 upstream	NULL	NULL	NULL	NULL	NULL	NULL	DST	1		BACTEC MGIT 960	MICROBIAL CULTURE, LIQUID
14-13790	RIFAMPICIN	R	rpoA	NULL	NULL	NULL	NULL	NULL	NULL	DST	1		BACTEC MGIT 960	MICROBIAL CULTURE, LIQUID
14-13790	RIFAMPICIN	R	rpoA upstream	NULL	NULL	NULL	NULL	NULL	NULL	DST	1		BACTEC MGIT 960	MICROBIAL CULTURE, LIQUID
14-13790	RIFAMPICIN	R	rpoB	1349C>T	Ser450Leu	761155	C	T	NULL	DST	1		BACTEC MGIT 960	MICROBIAL CULTURE, LIQUID
14-13790	RIFAMPICIN	R	rpoB upstream	NULL	NULL	NULL	NULL	NULL	NULL	DST	1		BACTEC MGIT 960	MICROBIAL CULTURE, LIQUID
14-13790	RIFAMPICIN	R	rpoC	1781G>A	Gly594Glu	765150	G	A	NULL	DST	1		BACTEC MGIT 960	MICROBIAL CULTURE, LIQUID
14-13790	RIFAMPICIN	R	rpoC	2144A>C	Lys715Thr	765513	A	C	NULL	DST	1		BACTEC MGIT 960	MICROBIAL CULTURE, LIQUID
14-13790	RIFAMPICIN	R	rpoC	3689C>T	Thr1230Ile	767058	C	T	NULL	DST	1		BACTEC MGIT 960	MICROBIAL CULTURE, LIQUID
14-13790	RIFAMPICIN	R	rpoC upstream	NULL	NULL	NULL	NULL	NULL	NULL	DST	1		BACTEC MGIT 960	MICROBIAL CULTURE, LIQUID
14-13792	AMIKACIN	S	rrs	NULL	NULL	NULL	NULL	NULL	NULL	DST	1		BACTEC MGIT 960	MICROBIAL CULTURE, LIQUID
14-13792	AMIKACIN	S	rrs upstream	NULL	NULL	NULL	NULL	NULL	NULL	DST	1		BACTEC MGIT 960	MICROBIAL CULTURE, LIQUID
14-13792	CAPREOMYCIN	S	rrl	NULL	NULL	NULL	NULL	NULL	NULL	DST	2.5		BACTEC MGIT 960	MICROBIAL CULTURE, LIQUID
14-13792	CAPREOMYCIN	S	rrl upstream	NULL	NULL	NULL	NULL	NULL	NULL	DST	2.5		BACTEC MGIT 960	MICROBIAL CULTURE, LIQUID
14-13792	CAPREOMYCIN	S	rrs	NULL	NULL	NULL	NULL	NULL	NULL	DST	2.5		BACTEC MGIT 960	MICROBIAL CULTURE, LIQUID
14-13792	CAPREOMYCIN	S	rrs upstream	NULL	NULL	NULL	NULL	NULL	NULL	DST	2.5		BACTEC MGIT 960	MICROBIAL CULTURE, LIQUID
14-13792	CAPREOMYCIN	S	tlyA	33A>G	Leu11Leu	1917972	A	G	NULL	DST	2.5		BACTEC MGIT 960	MICROBIAL CULTURE, LIQUID
14-13792	ETHAMBUTOL	R	aftA	NULL	NULL	NULL	NULL	NULL	NULL	DST	5		BACTEC MGIT 960	MICROBIAL CULTURE, LIQUID
14-13792	ETHAMBUTOL	R	embA	NULL	NULL	NULL	NULL	NULL	NULL	DST	5		BACTEC MGIT 960	MICROBIAL CULTURE, LIQUID
14-13792	ETHAMBUTOL	R	embA upstream	NULL	NULL	NULL	NULL	NULL	NULL	DST	5		BACTEC MGIT 960	MICROBIAL CULTURE, LIQUID
14-13792	ETHAMBUTOL	R	embC	2320G>T	Ala774Ser	4242182	G	T	NULL	DST	5		BACTEC MGIT 960	MICROBIAL CULTURE, LIQUID
14-13792	ETHAMBUTOL	R	embC	2781C>T	Arg927Arg	4242643	C	T	NULL	DST	5		BACTEC MGIT 960	MICROBIAL CULTURE, LIQUID
14-13792	ETHAMBUTOL	R	embR	NULL	NULL	NULL	NULL	NULL	NULL	DST	5		BACTEC MGIT 960	MICROBIAL CULTURE, LIQUID
14-13792	ETHAMBUTOL	R	embR upstream	NULL	NULL	NULL	NULL	NULL	NULL	DST	5		BACTEC MGIT 960	MICROBIAL CULTURE, LIQUID
14-13792	ETHAMBUTOL	R	ubiA	NULL	NULL	NULL	NULL	NULL	NULL	DST	5		BACTEC MGIT 960	MICROBIAL CULTURE, LIQUID
14-13792	ETHAMBUTOL	R	ubiA upstream	NULL	NULL	NULL	NULL	NULL	NULL	DST	5		BACTEC MGIT 960	MICROBIAL CULTURE, LIQUID
14-13792	ETHIONAMIDE	S	ethA	NULL	NULL	NULL	NULL	NULL	NULL	DST	5		BACTEC MGIT 960	MICROBIAL CULTURE, LIQUID
14-13792	ETHIONAMIDE	S	ethA upstream	NULL	NULL	NULL	NULL	NULL	NULL	DST	5		BACTEC MGIT 960	MICROBIAL CULTURE, LIQUID
14-13792	ETHIONAMIDE	S	ethR	NULL	NULL	NULL	NULL	NULL	NULL	DST	5		BACTEC MGIT 960	MICROBIAL CULTURE, LIQUID
14-13792	ETHIONAMIDE	S	fabG1	NULL	NULL	NULL	NULL	NULL	NULL	DST	5		BACTEC MGIT 960	MICROBIAL CULTURE, LIQUID
14-13792	ETHIONAMIDE	S	fabG1 upstream	NULL	NULL	NULL	NULL	NULL	NULL	DST	5		BACTEC MGIT 960	MICROBIAL CULTURE, LIQUID
14-13792	ETHIONAMIDE	S	inhA	NULL	NULL	NULL	NULL	NULL	NULL	DST	5		BACTEC MGIT 960	MICROBIAL CULTURE, LIQUID
14-13792	ETHIONAMIDE	S	inhA upstream	NULL	NULL	NULL	NULL	NULL	NULL	DST	5		BACTEC MGIT 960	MICROBIAL CULTURE, LIQUID
14-13792	ETHIONAMIDE	S	mmaA3	NULL	NULL	NULL	NULL	NULL	NULL	DST	5		BACTEC MGIT 960	MICROBIAL CULTURE, LIQUID
14-13792	ETHIONAMIDE	S	mmaA3 upstream	NULL	NULL	NULL	NULL	NULL	NULL	DST	5		BACTEC MGIT 960	MICROBIAL CULTURE, LIQUID
14-13792	ETHIONAMIDE	S	mshA	NULL	NULL	NULL	NULL	NULL	NULL	DST	5		BACTEC MGIT 960	MICROBIAL CULTURE, LIQUID
14-13792	ETHIONAMIDE	S	mshA upstream	NULL	NULL	NULL	NULL	NULL	NULL	DST	5		BACTEC MGIT 960	MICROBIAL CULTURE, LIQUID
14-13792	ETHIONAMIDE	S	mshC	NULL	NULL	NULL	NULL	NULL	NULL	DST	5		BACTEC MGIT 960	MICROBIAL CULTURE, LIQUID
14-13792	ETHIONAMIDE	S	mshC upstream	NULL	NULL	NULL	NULL	NULL	NULL	DST	5		BACTEC MGIT 960	MICROBIAL CULTURE, LIQUID
14-13792	ETHIONAMIDE	S	mymA	NULL	NULL	NULL	NULL	NULL	NULL	DST	5		BACTEC MGIT 960	MICROBIAL CULTURE, LIQUID
14-13792	ETHIONAMIDE	S	mymA upstream	NULL	NULL	NULL	NULL	NULL	NULL	DST	5		BACTEC MGIT 960	MICROBIAL CULTURE, LIQUID
14-13792	ETHIONAMIDE	S	ndh	NULL	NULL	NULL	NULL	NULL	NULL	DST	5		BACTEC MGIT 960	MICROBIAL CULTURE, LIQUID
14-13792	ETHIONAMIDE	S	ndh upstream	NULL	NULL	NULL	NULL	NULL	NULL	DST	5		BACTEC MGIT 960	MICROBIAL CULTURE, LIQUID
14-13792	ETHIONAMIDE	S	nudC	NULL	NULL	NULL	NULL	NULL	NULL	DST	5		BACTEC MGIT 960	MICROBIAL CULTURE, LIQUID
14-13792	ETHIONAMIDE	S	nudC upstream	NULL	NULL	NULL	NULL	NULL	NULL	DST	5		BACTEC MGIT 960	MICROBIAL CULTURE, LIQUID
14-13792	ETHIONAMIDE	S	Rv0565c	NULL	NULL	NULL	NULL	NULL	NULL	DST	5		BACTEC MGIT 960	MICROBIAL CULTURE, LIQUID
14-13792	ETHIONAMIDE	S	Rv0565c upstream	NULL	NULL	NULL	NULL	NULL	NULL	DST	5		BACTEC MGIT 960	MICROBIAL CULTURE, LIQUID
14-13792	ISONIAZID	R	ahpC	NULL	NULL	NULL	NULL	NULL	NULL	DST	0.1		BACTEC MGIT 960	MICROBIAL CULTURE, LIQUID
14-13792	ISONIAZID	R	ahpC upstream	NULL	NULL	NULL	NULL	NULL	NULL	DST	0.1		BACTEC MGIT 960	MICROBIAL CULTURE, LIQUID
14-13792	ISONIAZID	R	fabG1	NULL	NULL	NULL	NULL	NULL	NULL	DST	0.1		BACTEC MGIT 960	MICROBIAL CULTURE, LIQUID
14-13792	ISONIAZID	R	fabG1 upstream	NULL	NULL	NULL	NULL	NULL	NULL	DST	0.1		BACTEC MGIT 960	MICROBIAL CULTURE, LIQUID
14-13792	ISONIAZID	R	furA	NULL	NULL	NULL	NULL	NULL	NULL	DST	0.1		BACTEC MGIT 960	MICROBIAL CULTURE, LIQUID
14-13792	ISONIAZID	R	furA upstream	NULL	NULL	NULL	NULL	NULL	NULL	DST	0.1		BACTEC MGIT 960	MICROBIAL CULTURE, LIQUID
14-13792	ISONIAZID	R	inbR	50T>A	Leu17Gln	331609	A	T	NULL	DST	0.1		BACTEC MGIT 960	MICROBIAL CULTURE, LIQUID
14-13792	ISONIAZID	R	inbR upstream	NULL	NULL	NULL	NULL	NULL	NULL	DST	0.1		BACTEC MGIT 960	MICROBIAL CULTURE, LIQUID
14-13792	ISONIAZID	R	inhA	NULL	NULL	NULL	NULL	NULL	NULL	DST	0.1		BACTEC MGIT 960	MICROBIAL CULTURE, LIQUID
14-13792	ISONIAZID	R	inhA upstream	NULL	NULL	NULL	NULL	NULL	NULL	DST	0.1		BACTEC MGIT 960	MICROBIAL CULTURE, LIQUID
14-13792	ISONIAZID	R	kasA	805G>A	Gly269Ser	2518919	G	A	NULL	DST	0.1		BACTEC MGIT 960	MICROBIAL CULTURE, LIQUID
14-13792	ISONIAZID	R	katG	944G>C	Ser315Thr	2155168	C	G	NULL	DST	0.1		BACTEC MGIT 960	MICROBIAL CULTURE, LIQUID
14-13792	ISONIAZID	R	katG upstream	NULL	NULL	NULL	NULL	NULL	NULL	DST	0.1		BACTEC MGIT 960	MICROBIAL CULTURE, LIQUID
14-13792	ISONIAZID	R	mmaA3	NULL	NULL	NULL	NULL	NULL	NULL	DST	0.1		BACTEC MGIT 960	MICROBIAL CULTURE, LIQUID
14-13792	ISONIAZID	R	mmaA3 upstream	NULL	NULL	NULL	NULL	NULL	NULL	DST	0.1		BACTEC MGIT 960	MICROBIAL CULTURE, LIQUID
14-13792	ISONIAZID	R	mshA	NULL	NULL	NULL	NULL	NULL	NULL	DST	0.1		BACTEC MGIT 960	MICROBIAL CULTURE, LIQUID
14-13792	ISONIAZID	R	mshA upstream	NULL	NULL	NULL	NULL	NULL	NULL	DST	0.1		BACTEC MGIT 960	MICROBIAL CULTURE, LIQUID
14-13792	ISONIAZID	R	mshB	NULL	NULL	NULL	NULL	NULL	NULL	DST	0.1		BACTEC MGIT 960	MICROBIAL CULTURE, LIQUID
14-13792	ISONIAZID	R	mshB upstream	NULL	NULL	NULL	NULL	NULL	NULL	DST	0.1		BACTEC MGIT 960	MICROBIAL CULTURE, LIQUID
14-13792	ISONIAZID	R	mshC	NULL	NULL	NULL	NULL	NULL	NULL	DST	0.1		BACTEC MGIT 960	MICROBIAL CULTURE, LIQUID
14-13792	ISONIAZID	R	mshC upstream	NULL	NULL	NULL	NULL	NULL	NULL	DST	0.1		BACTEC MGIT 960	MICROBIAL CULTURE, LIQUID
14-13792	ISONIAZID	R	mymA	NULL	NULL	NULL	NULL	NULL	NULL	DST	0.1		BACTEC MGIT 960	MICROBIAL CULTURE, LIQUID
14-13792	ISONIAZID	R	mymA upstream	NULL	NULL	NULL	NULL	NULL	NULL	DST	0.1		BACTEC MGIT 960	MICROBIAL CULTURE, LIQUID
14-13792	ISONIAZID	R	nat	NULL	NULL	NULL	NULL	NULL	NULL	DST	0.1		BACTEC MGIT 960	MICROBIAL CULTURE, LIQUID
14-13792	ISONIAZID	R	nat upstream	NULL	NULL	NULL	NULL	NULL	NULL	DST	0.1		BACTEC MGIT 960	MICROBIAL CULTURE, LIQUID
14-13792	ISONIAZID	R	ndh	NULL	NULL	NULL	NULL	NULL	NULL	DST	0.1		BACTEC MGIT 960	MICROBIAL CULTURE, LIQUID
14-13792	ISONIAZID	R	ndh upstream	NULL	NULL	NULL	NULL	NULL	NULL	DST	0.1		BACTEC MGIT 960	MICROBIAL CULTURE, LIQUID
14-13792	ISONIAZID	R	nudC	NULL	NULL	NULL	NULL	NULL	NULL	DST	0.1		BACTEC MGIT 960	MICROBIAL CULTURE, LIQUID
14-13792	ISONIAZID	R	nudC upstream	NULL	NULL	NULL	NULL	NULL	NULL	DST	0.1		BACTEC MGIT 960	MICROBIAL CULTURE, LIQUID
14-13792	ISONIAZID	R	sigI	NULL	NULL	NULL	NULL	NULL	NULL	DST	0.1		BACTEC MGIT 960	MICROBIAL CULTURE, LIQUID
14-13792	ISONIAZID	R	sigI upstream	NULL	NULL	NULL	NULL	NULL	NULL	DST	0.1		BACTEC MGIT 960	MICROBIAL CULTURE, LIQUID
14-13792	KANAMYCIN	S	eis	NULL	NULL	NULL	NULL	NULL	NULL	DST	2.5		BACTEC MGIT 960	MICROBIAL CULTURE, LIQUID
14-13792	KANAMYCIN	S	eis upstream	NULL	NULL	NULL	NULL	NULL	NULL	DST	2.5		BACTEC MGIT 960	MICROBIAL CULTURE, LIQUID
14-13792	KANAMYCIN	S	rrs	NULL	NULL	NULL	NULL	NULL	NULL	DST	2.5		BACTEC MGIT 960	MICROBIAL CULTURE, LIQUID
14-13792	KANAMYCIN	S	rrs upstream	NULL	NULL	NULL	NULL	NULL	NULL	DST	2.5		BACTEC MGIT 960	MICROBIAL CULTURE, LIQUID
14-13792	KANAMYCIN	S	whiB7	NULL	NULL	NULL	NULL	NULL	NULL	DST	2.5		BACTEC MGIT 960	MICROBIAL CULTURE, LIQUID
14-13792	KANAMYCIN	S	whiB7 upstream	NULL	NULL	NULL	NULL	NULL	NULL	DST	2.5		BACTEC MGIT 960	MICROBIAL CULTURE, LIQUID
14-13792	LEVOFLOXACIN	S	eccB5	NULL	NULL	NULL	NULL	NULL	NULL	DST	1.5		BACTEC MGIT 960	MICROBIAL CULTURE, LIQUID
14-13792	LEVOFLOXACIN	S	eccB5 upstream	NULL	NULL	NULL	NULL	NULL	NULL	DST	1.5		BACTEC MGIT 960	MICROBIAL CULTURE, LIQUID
14-13792	LEVOFLOXACIN	S	eccC5	3612T>C	Ser1204Ser	2022868	T	C	NULL	DST	1.5		BACTEC MGIT 960	MICROBIAL CULTURE, LIQUID
14-13792	LEVOFLOXACIN	S	gyrA	2003G>A	Gly668Asp	9304	G	A	NULL	DST	1.5		BACTEC MGIT 960	MICROBIAL CULTURE, LIQUID
14-13792	LEVOFLOXACIN	S	gyrA	284G>C	Ser95Thr	7585	G	C	NULL	DST	1.5		BACTEC MGIT 960	MICROBIAL CULTURE, LIQUID
14-13792	LEVOFLOXACIN	S	gyrA	61G>C	Glu21Gln	7362	G	C	NULL	DST	1.5		BACTEC MGIT 960	MICROBIAL CULTURE, LIQUID
14-13792	LEVOFLOXACIN	S	gyrA	739G>A	Gly247Ser	8040	G	A	NULL	DST	1.5		BACTEC MGIT 960	MICROBIAL CULTURE, LIQUID
14-13792	LEVOFLOXACIN	S	gyrA upstream	NULL	NULL	NULL	NULL	NULL	NULL	DST	1.5		BACTEC MGIT 960	MICROBIAL CULTURE, LIQUID
14-13792	LEVOFLOXACIN	S	gyrB	NULL	NULL	NULL	NULL	NULL	NULL	DST	1.5		BACTEC MGIT 960	MICROBIAL CULTURE, LIQUID
14-13792	LEVOFLOXACIN	S	gyrB upstream	NULL	NULL	NULL	NULL	NULL	NULL	DST	1.5		BACTEC MGIT 960	MICROBIAL CULTURE, LIQUID
14-13792	MOXIFLOXACIN	S	eccB5	NULL	NULL	NULL	NULL	NULL	NULL	DST	0.5		BACTEC MGIT 960	MICROBIAL CULTURE, LIQUID
14-13792	MOXIFLOXACIN	S	eccB5 upstream	NULL	NULL	NULL	NULL	NULL	NULL	DST	0.5		BACTEC MGIT 960	MICROBIAL CULTURE, LIQUID
14-13792	MOXIFLOXACIN	S	eccC5	3612T>C	Ser1204Ser	2022868	T	C	NULL	DST	0.5		BACTEC MGIT 960	MICROBIAL CULTURE, LIQUID
14-13792	MOXIFLOXACIN	S	gyrA	2003G>A	Gly668Asp	9304	G	A	NULL	DST	0.5		BACTEC MGIT 960	MICROBIAL CULTURE, LIQUID
14-13792	MOXIFLOXACIN	S	gyrA	284G>C	Ser95Thr	7585	G	C	NULL	DST	0.5		BACTEC MGIT 960	MICROBIAL CULTURE, LIQUID
14-13792	MOXIFLOXACIN	S	gyrA	61G>C	Glu21Gln	7362	G	C	NULL	DST	0.5		BACTEC MGIT 960	MICROBIAL CULTURE, LIQUID
14-13792	MOXIFLOXACIN	S	gyrA	739G>A	Gly247Ser	8040	G	A	NULL	DST	0.5		BACTEC MGIT 960	MICROBIAL CULTURE, LIQUID
14-13792	MOXIFLOXACIN	S	gyrA upstream	NULL	NULL	NULL	NULL	NULL	NULL	DST	0.5		BACTEC MGIT 960	MICROBIAL CULTURE, LIQUID
14-13792	MOXIFLOXACIN	S	gyrB	NULL	NULL	NULL	NULL	NULL	NULL	DST	0.5		BACTEC MGIT 960	MICROBIAL CULTURE, LIQUID
14-13792	MOXIFLOXACIN	S	gyrB upstream	NULL	NULL	NULL	NULL	NULL	NULL	DST	0.5		BACTEC MGIT 960	MICROBIAL CULTURE, LIQUID
14-13792	OFLOXACIN	S	eccB5	NULL	NULL	NULL	NULL	NULL	NULL	DST	2		BACTEC MGIT 960	MICROBIAL CULTURE, LIQUID
14-13792	OFLOXACIN	S	eccB5 upstream	NULL	NULL	NULL	NULL	NULL	NULL	DST	2		BACTEC MGIT 960	MICROBIAL CULTURE, LIQUID
14-13792	OFLOXACIN	S	eccC5	3612T>C	Ser1204Ser	2022868	T	C	NULL	DST	2		BACTEC MGIT 960	MICROBIAL CULTURE, LIQUID
14-13792	OFLOXACIN	S	gyrA	2003G>A	Gly668Asp	9304	G	A	NULL	DST	2		BACTEC MGIT 960	MICROBIAL CULTURE, LIQUID
14-13792	OFLOXACIN	S	gyrA	284G>C	Ser95Thr	7585	G	C	NULL	DST	2		BACTEC MGIT 960	MICROBIAL CULTURE, LIQUID
14-13792	OFLOXACIN	S	gyrA	61G>C	Glu21Gln	7362	G	C	NULL	DST	2		BACTEC MGIT 960	MICROBIAL CULTURE, LIQUID
14-13792	OFLOXACIN	S	gyrA	739G>A	Gly247Ser	8040	G	A	NULL	DST	2		BACTEC MGIT 960	MICROBIAL CULTURE, LIQUID
14-13792	OFLOXACIN	S	gyrA upstream	NULL	NULL	NULL	NULL	NULL	NULL	DST	2		BACTEC MGIT 960	MICROBIAL CULTURE, LIQUID
14-13792	OFLOXACIN	S	gyrB	NULL	NULL	NULL	NULL	NULL	NULL	DST	2		BACTEC MGIT 960	MICROBIAL CULTURE, LIQUID
14-13792	OFLOXACIN	S	gyrB upstream	NULL	NULL	NULL	NULL	NULL	NULL	DST	2		BACTEC MGIT 960	MICROBIAL CULTURE, LIQUID
14-13792	PYRAZINAMIDE	R	clpC1	2418C>T	Asn806Asn	4038287	G	A	NULL	DST	100		BACTEC MGIT 960	MICROBIAL CULTURE, LIQUID
14-13792	PYRAZINAMIDE	R	clpC1 upstream	NULL	NULL	NULL	NULL	NULL	NULL	DST	100		BACTEC MGIT 960	MICROBIAL CULTURE, LIQUID
14-13792	PYRAZINAMIDE	R	gpsI	NULL	NULL	NULL	NULL	NULL	NULL	DST	100		BACTEC MGIT 960	MICROBIAL CULTURE, LIQUID
14-13792	PYRAZINAMIDE	R	gpsI upstream	NULL	NULL	NULL	NULL	NULL	NULL	DST	100		BACTEC MGIT 960	MICROBIAL CULTURE, LIQUID
14-13792	PYRAZINAMIDE	R	mas	NULL	NULL	NULL	NULL	NULL	NULL	DST	100		BACTEC MGIT 960	MICROBIAL CULTURE, LIQUID
14-13792	PYRAZINAMIDE	R	mas upstream	NULL	NULL	NULL	NULL	NULL	NULL	DST	100		BACTEC MGIT 960	MICROBIAL CULTURE, LIQUID
14-13792	PYRAZINAMIDE	R	panD	NULL	NULL	NULL	NULL	NULL	NULL	DST	100		BACTEC MGIT 960	MICROBIAL CULTURE, LIQUID
14-13792	PYRAZINAMIDE	R	pncA	29A>G	Gln10Arg	2289213	T	C	NULL	DST	100		BACTEC MGIT 960	MICROBIAL CULTURE, LIQUID
14-13792	PYRAZINAMIDE	R	pncA upstream	NULL	NULL	NULL	NULL	NULL	NULL	DST	100		BACTEC MGIT 960	MICROBIAL CULTURE, LIQUID
14-13792	PYRAZINAMIDE	R	ppsA	NULL	NULL	NULL	NULL	NULL	NULL	DST	100		BACTEC MGIT 960	MICROBIAL CULTURE, LIQUID
14-13792	PYRAZINAMIDE	R	ppsA upstream	NULL	NULL	NULL	NULL	NULL	NULL	DST	100		BACTEC MGIT 960	MICROBIAL CULTURE, LIQUID
14-13792	PYRAZINAMIDE	R	ppsB	NULL	NULL	NULL	NULL	NULL	NULL	DST	100		BACTEC MGIT 960	MICROBIAL CULTURE, LIQUID
14-13792	PYRAZINAMIDE	R	ppsC	4617A>G	Gly1539Gly	3260301	A	G	NULL	DST	100		BACTEC MGIT 960	MICROBIAL CULTURE, LIQUID
14-13792	PYRAZINAMIDE	R	ppsC	5696A>G	Asn1899Ser	3261380	A	G	NULL	DST	100		BACTEC MGIT 960	MICROBIAL CULTURE, LIQUID
14-13792	PYRAZINAMIDE	R	ppsC	810A>G	Gly270Gly	3256494	A	G	NULL	DST	100		BACTEC MGIT 960	MICROBIAL CULTURE, LIQUID
14-13792	PYRAZINAMIDE	R	ppsD	NULL	NULL	NULL	NULL	NULL	NULL	DST	100		BACTEC MGIT 960	MICROBIAL CULTURE, LIQUID
14-13792	PYRAZINAMIDE	R	proZ	NULL	NULL	NULL	NULL	NULL	NULL	DST	100		BACTEC MGIT 960	MICROBIAL CULTURE, LIQUID
14-13792	PYRAZINAMIDE	R	proZ upstream	NULL	NULL	NULL	NULL	NULL	NULL	DST	100		BACTEC MGIT 960	MICROBIAL CULTURE, LIQUID
14-13792	PYRAZINAMIDE	R	rpsA	1445dupG	Ter482fs	1834985	TG	TGG	NULL	DST	100		BACTEC MGIT 960	MICROBIAL CULTURE, LIQUID
14-13792	PYRAZINAMIDE	R	rpsA upstream	NULL	NULL	NULL	NULL	NULL	NULL	DST	100		BACTEC MGIT 960	MICROBIAL CULTURE, LIQUID
14-13792	PYRAZINAMIDE	R	Rv0191	NULL	NULL	NULL	NULL	NULL	NULL	DST	100		BACTEC MGIT 960	MICROBIAL CULTURE, LIQUID
14-13792	PYRAZINAMIDE	R	Rv0191 upstream	NULL	NULL	NULL	NULL	NULL	NULL	DST	100		BACTEC MGIT 960	MICROBIAL CULTURE, LIQUID
14-13792	PYRAZINAMIDE	R	Rv1667c	NULL	NULL	NULL	NULL	NULL	NULL	DST	100		BACTEC MGIT 960	MICROBIAL CULTURE, LIQUID
14-13792	PYRAZINAMIDE	R	Rv1667c upstream	-71_-70insCGCGGCAAGA	NA	1894300	GG	GGTCTTGCCGCG	NULL	DST	100		BACTEC MGIT 960	MICROBIAL CULTURE, LIQUID
14-13792	PYRAZINAMIDE	R	Rv1667c upstream	-944G>A	NA	1895174	C	T	NULL	DST	100		BACTEC MGIT 960	MICROBIAL CULTURE, LIQUID
14-13792	PYRAZINAMIDE	R	Rv2731	NULL	NULL	NULL	NULL	NULL	NULL	DST	100		BACTEC MGIT 960	MICROBIAL CULTURE, LIQUID
14-13792	PYRAZINAMIDE	R	Rv3008	NULL	NULL	NULL	NULL	NULL	NULL	DST	100		BACTEC MGIT 960	MICROBIAL CULTURE, LIQUID
14-13792	PYRAZINAMIDE	R	Rv3008 upstream	NULL	NULL	NULL	NULL	NULL	NULL	DST	100		BACTEC MGIT 960	MICROBIAL CULTURE, LIQUID
14-13792	PYRAZINAMIDE	R	Rv3169	511T>C	Trp171Arg	3537748	T	C	NULL	DST	100		BACTEC MGIT 960	MICROBIAL CULTURE, LIQUID
14-13792	RIFAMPICIN	R	ponA1	1546G>A	Ala516Thr	55208	G	A	NULL	DST	1		BACTEC MGIT 960	MICROBIAL CULTURE, LIQUID
14-13792	RIFAMPICIN	R	ponA1	1588C>T	Leu530Leu	55250	C	T	NULL	DST	1		BACTEC MGIT 960	MICROBIAL CULTURE, LIQUID
14-13792	RIFAMPICIN	R	ponA1	1891C>T	Pro631Ser	55553	C	T	NULL	DST	1		BACTEC MGIT 960	MICROBIAL CULTURE, LIQUID
14-13792	RIFAMPICIN	R	ponA1 upstream	NULL	NULL	NULL	NULL	NULL	NULL	DST	1		BACTEC MGIT 960	MICROBIAL CULTURE, LIQUID
14-13792	RIFAMPICIN	R	rpoA	NULL	NULL	NULL	NULL	NULL	NULL	DST	1		BACTEC MGIT 960	MICROBIAL CULTURE, LIQUID
14-13792	RIFAMPICIN	R	rpoA upstream	NULL	NULL	NULL	NULL	NULL	NULL	DST	1		BACTEC MGIT 960	MICROBIAL CULTURE, LIQUID
14-13792	RIFAMPICIN	R	rpoB	1304A>T	Asp435Val	761110	A	T	NULL	DST	1		BACTEC MGIT 960	MICROBIAL CULTURE, LIQUID
14-13792	RIFAMPICIN	R	rpoB upstream	NULL	NULL	NULL	NULL	NULL	NULL	DST	1		BACTEC MGIT 960	MICROBIAL CULTURE, LIQUID
14-13792	RIFAMPICIN	R	rpoC	1626C>G	Ala542Ala	764995	C	G	NULL	DST	1		BACTEC MGIT 960	MICROBIAL CULTURE, LIQUID
14-13792	RIFAMPICIN	R	rpoC upstream	NULL	NULL	NULL	NULL	NULL	NULL	DST	1		BACTEC MGIT 960	MICROBIAL CULTURE, LIQUID
14-13793	AMIKACIN	S	rrs	NULL	NULL	NULL	NULL	NULL	NULL	DST	1		BACTEC MGIT 960	MICROBIAL CULTURE, LIQUID
14-13793	AMIKACIN	S	rrs upstream	NULL	NULL	NULL	NULL	NULL	NULL	DST	1		BACTEC MGIT 960	MICROBIAL CULTURE, LIQUID
14-13793	CAPREOMYCIN	S	rrl	NULL	NULL	NULL	NULL	NULL	NULL	DST	2.5		BACTEC MGIT 960	MICROBIAL CULTURE, LIQUID
14-13793	CAPREOMYCIN	S	rrl upstream	NULL	NULL	NULL	NULL	NULL	NULL	DST	2.5		BACTEC MGIT 960	MICROBIAL CULTURE, LIQUID
14-13793	CAPREOMYCIN	S	rrs	NULL	NULL	NULL	NULL	NULL	NULL	DST	2.5		BACTEC MGIT 960	MICROBIAL CULTURE, LIQUID
14-13793	CAPREOMYCIN	S	rrs upstream	NULL	NULL	NULL	NULL	NULL	NULL	DST	2.5		BACTEC MGIT 960	MICROBIAL CULTURE, LIQUID
14-13793	CAPREOMYCIN	S	tlyA	33A>G	Leu11Leu	1917972	A	G	NULL	DST	2.5		BACTEC MGIT 960	MICROBIAL CULTURE, LIQUID
14-13793	ETHAMBUTOL	S	aftA	911A>G	Asp304Gly	4238842	A	G	NULL	DST	5		BACTEC MGIT 960	MICROBIAL CULTURE, LIQUID
14-13793	ETHAMBUTOL	S	embA	NULL	NULL	NULL	NULL	NULL	NULL	DST	5		BACTEC MGIT 960	MICROBIAL CULTURE, LIQUID
14-13793	ETHAMBUTOL	S	embA upstream	NULL	NULL	NULL	NULL	NULL	NULL	DST	5		BACTEC MGIT 960	MICROBIAL CULTURE, LIQUID
14-13793	ETHAMBUTOL	S	embC	2781C>T	Arg927Arg	4242643	C	T	NULL	DST	5		BACTEC MGIT 960	MICROBIAL CULTURE, LIQUID
14-13793	ETHAMBUTOL	S	embR	NULL	NULL	NULL	NULL	NULL	NULL	DST	5		BACTEC MGIT 960	MICROBIAL CULTURE, LIQUID
14-13793	ETHAMBUTOL	S	embR upstream	NULL	NULL	NULL	NULL	NULL	NULL	DST	5		BACTEC MGIT 960	MICROBIAL CULTURE, LIQUID
14-13793	ETHAMBUTOL	S	ubiA	NULL	NULL	NULL	NULL	NULL	NULL	DST	5		BACTEC MGIT 960	MICROBIAL CULTURE, LIQUID
14-13793	ETHAMBUTOL	S	ubiA upstream	NULL	NULL	NULL	NULL	NULL	NULL	DST	5		BACTEC MGIT 960	MICROBIAL CULTURE, LIQUID
14-13793	ETHIONAMIDE	S	ethA	NULL	NULL	NULL	NULL	NULL	NULL	DST	5		BACTEC MGIT 960	MICROBIAL CULTURE, LIQUID
14-13793	ETHIONAMIDE	S	ethA upstream	NULL	NULL	NULL	NULL	NULL	NULL	DST	5		BACTEC MGIT 960	MICROBIAL CULTURE, LIQUID
14-13793	ETHIONAMIDE	S	ethR	NULL	NULL	NULL	NULL	NULL	NULL	DST	5		BACTEC MGIT 960	MICROBIAL CULTURE, LIQUID
14-13793	ETHIONAMIDE	S	fabG1	NULL	NULL	NULL	NULL	NULL	NULL	DST	5		BACTEC MGIT 960	MICROBIAL CULTURE, LIQUID
14-13793	ETHIONAMIDE	S	fabG1 upstream	NULL	NULL	NULL	NULL	NULL	NULL	DST	5		BACTEC MGIT 960	MICROBIAL CULTURE, LIQUID
14-13793	ETHIONAMIDE	S	inhA	NULL	NULL	NULL	NULL	NULL	NULL	DST	5		BACTEC MGIT 960	MICROBIAL CULTURE, LIQUID
14-13793	ETHIONAMIDE	S	inhA upstream	NULL	NULL	NULL	NULL	NULL	NULL	DST	5		BACTEC MGIT 960	MICROBIAL CULTURE, LIQUID
14-13793	ETHIONAMIDE	S	mmaA3	NULL	NULL	NULL	NULL	NULL	NULL	DST	5		BACTEC MGIT 960	MICROBIAL CULTURE, LIQUID
14-13793	ETHIONAMIDE	S	mmaA3 upstream	NULL	NULL	NULL	NULL	NULL	NULL	DST	5		BACTEC MGIT 960	MICROBIAL CULTURE, LIQUID
14-13793	ETHIONAMIDE	S	mshA	NULL	NULL	NULL	NULL	NULL	NULL	DST	5		BACTEC MGIT 960	MICROBIAL CULTURE, LIQUID
14-13793	ETHIONAMIDE	S	mshA upstream	NULL	NULL	NULL	NULL	NULL	NULL	DST	5		BACTEC MGIT 960	MICROBIAL CULTURE, LIQUID
14-13793	ETHIONAMIDE	S	mshC	NULL	NULL	NULL	NULL	NULL	NULL	DST	5		BACTEC MGIT 960	MICROBIAL CULTURE, LIQUID
14-13793	ETHIONAMIDE	S	mshC upstream	NULL	NULL	NULL	NULL	NULL	NULL	DST	5		BACTEC MGIT 960	MICROBIAL CULTURE, LIQUID
14-13793	ETHIONAMIDE	S	mymA	NULL	NULL	NULL	NULL	NULL	NULL	DST	5		BACTEC MGIT 960	MICROBIAL CULTURE, LIQUID
14-13793	ETHIONAMIDE	S	mymA upstream	NULL	NULL	NULL	NULL	NULL	NULL	DST	5		BACTEC MGIT 960	MICROBIAL CULTURE, LIQUID
14-13793	ETHIONAMIDE	S	ndh	NULL	NULL	NULL	NULL	NULL	NULL	DST	5		BACTEC MGIT 960	MICROBIAL CULTURE, LIQUID
14-13793	ETHIONAMIDE	S	ndh upstream	NULL	NULL	NULL	NULL	NULL	NULL	DST	5		BACTEC MGIT 960	MICROBIAL CULTURE, LIQUID
14-13793	ETHIONAMIDE	S	nudC	NULL	NULL	NULL	NULL	NULL	NULL	DST	5		BACTEC MGIT 960	MICROBIAL CULTURE, LIQUID
14-13793	ETHIONAMIDE	S	nudC upstream	NULL	NULL	NULL	NULL	NULL	NULL	DST	5		BACTEC MGIT 960	MICROBIAL CULTURE, LIQUID
14-13793	ETHIONAMIDE	S	Rv0565c	NULL	NULL	NULL	NULL	NULL	NULL	DST	5		BACTEC MGIT 960	MICROBIAL CULTURE, LIQUID
14-13793	ETHIONAMIDE	S	Rv0565c upstream	NULL	NULL	NULL	NULL	NULL	NULL	DST	5		BACTEC MGIT 960	MICROBIAL CULTURE, LIQUID
14-13793	ISONIAZID	R	ahpC	NULL	NULL	NULL	NULL	NULL	NULL	DST	0.1		BACTEC MGIT 960	MICROBIAL CULTURE, LIQUID
14-13793	ISONIAZID	R	ahpC upstream	NULL	NULL	NULL	NULL	NULL	NULL	DST	0.1		BACTEC MGIT 960	MICROBIAL CULTURE, LIQUID
14-13793	ISONIAZID	R	fabG1	NULL	NULL	NULL	NULL	NULL	NULL	DST	0.1		BACTEC MGIT 960	MICROBIAL CULTURE, LIQUID
14-13793	ISONIAZID	R	fabG1 upstream	NULL	NULL	NULL	NULL	NULL	NULL	DST	0.1		BACTEC MGIT 960	MICROBIAL CULTURE, LIQUID
14-13793	ISONIAZID	R	furA	NULL	NULL	NULL	NULL	NULL	NULL	DST	0.1		BACTEC MGIT 960	MICROBIAL CULTURE, LIQUID
14-13793	ISONIAZID	R	furA upstream	NULL	NULL	NULL	NULL	NULL	NULL	DST	0.1		BACTEC MGIT 960	MICROBIAL CULTURE, LIQUID
14-13793	ISONIAZID	R	inbR	50T>A	Leu17Gln	331609	A	T	NULL	DST	0.1		BACTEC MGIT 960	MICROBIAL CULTURE, LIQUID
14-13793	ISONIAZID	R	inbR upstream	NULL	NULL	NULL	NULL	NULL	NULL	DST	0.1		BACTEC MGIT 960	MICROBIAL CULTURE, LIQUID
14-13793	ISONIAZID	R	inhA	NULL	NULL	NULL	NULL	NULL	NULL	DST	0.1		BACTEC MGIT 960	MICROBIAL CULTURE, LIQUID
14-13793	ISONIAZID	R	inhA upstream	NULL	NULL	NULL	NULL	NULL	NULL	DST	0.1		BACTEC MGIT 960	MICROBIAL CULTURE, LIQUID
14-13793	ISONIAZID	R	kasA	NULL	NULL	NULL	NULL	NULL	NULL	DST	0.1		BACTEC MGIT 960	MICROBIAL CULTURE, LIQUID
14-13793	ISONIAZID	R	katG	944G>C	Ser315Thr	2155168	C	G	NULL	DST	0.1		BACTEC MGIT 960	MICROBIAL CULTURE, LIQUID
14-13793	ISONIAZID	R	katG upstream	NULL	NULL	NULL	NULL	NULL	NULL	DST	0.1		BACTEC MGIT 960	MICROBIAL CULTURE, LIQUID
14-13793	ISONIAZID	R	mmaA3	NULL	NULL	NULL	NULL	NULL	NULL	DST	0.1		BACTEC MGIT 960	MICROBIAL CULTURE, LIQUID
14-13793	ISONIAZID	R	mmaA3 upstream	NULL	NULL	NULL	NULL	NULL	NULL	DST	0.1		BACTEC MGIT 960	MICROBIAL CULTURE, LIQUID
14-13793	ISONIAZID	R	mshA	NULL	NULL	NULL	NULL	NULL	NULL	DST	0.1		BACTEC MGIT 960	MICROBIAL CULTURE, LIQUID
14-13793	ISONIAZID	R	mshA upstream	NULL	NULL	NULL	NULL	NULL	NULL	DST	0.1		BACTEC MGIT 960	MICROBIAL CULTURE, LIQUID
14-13793	ISONIAZID	R	mshB	NULL	NULL	NULL	NULL	NULL	NULL	DST	0.1		BACTEC MGIT 960	MICROBIAL CULTURE, LIQUID
14-13793	ISONIAZID	R	mshB upstream	NULL	NULL	NULL	NULL	NULL	NULL	DST	0.1		BACTEC MGIT 960	MICROBIAL CULTURE, LIQUID
14-13793	ISONIAZID	R	mshC	NULL	NULL	NULL	NULL	NULL	NULL	DST	0.1		BACTEC MGIT 960	MICROBIAL CULTURE, LIQUID
14-13793	ISONIAZID	R	mshC upstream	NULL	NULL	NULL	NULL	NULL	NULL	DST	0.1		BACTEC MGIT 960	MICROBIAL CULTURE, LIQUID
14-13793	ISONIAZID	R	mymA	NULL	NULL	NULL	NULL	NULL	NULL	DST	0.1		BACTEC MGIT 960	MICROBIAL CULTURE, LIQUID
14-13793	ISONIAZID	R	mymA upstream	NULL	NULL	NULL	NULL	NULL	NULL	DST	0.1		BACTEC MGIT 960	MICROBIAL CULTURE, LIQUID
14-13793	ISONIAZID	R	nat	NULL	NULL	NULL	NULL	NULL	NULL	DST	0.1		BACTEC MGIT 960	MICROBIAL CULTURE, LIQUID
14-13793	ISONIAZID	R	nat upstream	NULL	NULL	NULL	NULL	NULL	NULL	DST	0.1		BACTEC MGIT 960	MICROBIAL CULTURE, LIQUID
14-13793	ISONIAZID	R	ndh	NULL	NULL	NULL	NULL	NULL	NULL	DST	0.1		BACTEC MGIT 960	MICROBIAL CULTURE, LIQUID
14-13793	ISONIAZID	R	ndh upstream	NULL	NULL	NULL	NULL	NULL	NULL	DST	0.1		BACTEC MGIT 960	MICROBIAL CULTURE, LIQUID
14-13793	ISONIAZID	R	nudC	NULL	NULL	NULL	NULL	NULL	NULL	DST	0.1		BACTEC MGIT 960	MICROBIAL CULTURE, LIQUID
14-13793	ISONIAZID	R	nudC upstream	NULL	NULL	NULL	NULL	NULL	NULL	DST	0.1		BACTEC MGIT 960	MICROBIAL CULTURE, LIQUID
14-13793	ISONIAZID	R	sigI	NULL	NULL	NULL	NULL	NULL	NULL	DST	0.1		BACTEC MGIT 960	MICROBIAL CULTURE, LIQUID
14-13793	ISONIAZID	R	sigI upstream	NULL	NULL	NULL	NULL	NULL	NULL	DST	0.1		BACTEC MGIT 960	MICROBIAL CULTURE, LIQUID
14-13793	KANAMYCIN	S	eis	NULL	NULL	NULL	NULL	NULL	NULL	DST	2.5		BACTEC MGIT 960	MICROBIAL CULTURE, LIQUID
14-13793	KANAMYCIN	S	eis upstream	NULL	NULL	NULL	NULL	NULL	NULL	DST	2.5		BACTEC MGIT 960	MICROBIAL CULTURE, LIQUID
14-13793	KANAMYCIN	S	rrs	NULL	NULL	NULL	NULL	NULL	NULL	DST	2.5		BACTEC MGIT 960	MICROBIAL CULTURE, LIQUID
14-13793	KANAMYCIN	S	rrs upstream	NULL	NULL	NULL	NULL	NULL	NULL	DST	2.5		BACTEC MGIT 960	MICROBIAL CULTURE, LIQUID
14-13793	KANAMYCIN	S	whiB7	NULL	NULL	NULL	NULL	NULL	NULL	DST	2.5		BACTEC MGIT 960	MICROBIAL CULTURE, LIQUID
14-13793	KANAMYCIN	S	whiB7 upstream	NULL	NULL	NULL	NULL	NULL	NULL	DST	2.5		BACTEC MGIT 960	MICROBIAL CULTURE, LIQUID
14-13793	LEVOFLOXACIN	S	eccB5	NULL	NULL	NULL	NULL	NULL	NULL	DST	1.5		BACTEC MGIT 960	MICROBIAL CULTURE, LIQUID
14-13793	LEVOFLOXACIN	S	eccB5 upstream	NULL	NULL	NULL	NULL	NULL	NULL	DST	1.5		BACTEC MGIT 960	MICROBIAL CULTURE, LIQUID
14-13793	LEVOFLOXACIN	S	eccC5	3612T>C	Ser1204Ser	2022868	T	C	NULL	DST	1.5		BACTEC MGIT 960	MICROBIAL CULTURE, LIQUID
14-13793	LEVOFLOXACIN	S	eccC5	686A>G	Gln229Arg	2019942	A	G	NULL	DST	1.5		BACTEC MGIT 960	MICROBIAL CULTURE, LIQUID
14-13793	LEVOFLOXACIN	S	gyrA	2003G>A	Gly668Asp	9304	G	A	NULL	DST	1.5		BACTEC MGIT 960	MICROBIAL CULTURE, LIQUID
14-13793	LEVOFLOXACIN	S	gyrA	284G>C	Ser95Thr	7585	G	C	NULL	DST	1.5		BACTEC MGIT 960	MICROBIAL CULTURE, LIQUID
14-13793	LEVOFLOXACIN	S	gyrA	61G>C	Glu21Gln	7362	G	C	NULL	DST	1.5		BACTEC MGIT 960	MICROBIAL CULTURE, LIQUID
14-13793	LEVOFLOXACIN	S	gyrA upstream	NULL	NULL	NULL	NULL	NULL	NULL	DST	1.5		BACTEC MGIT 960	MICROBIAL CULTURE, LIQUID
14-13793	LEVOFLOXACIN	S	gyrB	901G>T	Val301Leu	6140	G	T	NULL	DST	1.5		BACTEC MGIT 960	MICROBIAL CULTURE, LIQUID
14-13793	LEVOFLOXACIN	S	gyrB upstream	NULL	NULL	NULL	NULL	NULL	NULL	DST	1.5		BACTEC MGIT 960	MICROBIAL CULTURE, LIQUID
14-13793	MOXIFLOXACIN	S	eccB5	NULL	NULL	NULL	NULL	NULL	NULL	DST	0.5		BACTEC MGIT 960	MICROBIAL CULTURE, LIQUID
14-13793	MOXIFLOXACIN	S	eccB5 upstream	NULL	NULL	NULL	NULL	NULL	NULL	DST	0.5		BACTEC MGIT 960	MICROBIAL CULTURE, LIQUID
14-13793	MOXIFLOXACIN	S	eccC5	3612T>C	Ser1204Ser	2022868	T	C	NULL	DST	0.5		BACTEC MGIT 960	MICROBIAL CULTURE, LIQUID
14-13793	MOXIFLOXACIN	S	eccC5	686A>G	Gln229Arg	2019942	A	G	NULL	DST	0.5		BACTEC MGIT 960	MICROBIAL CULTURE, LIQUID
14-13793	MOXIFLOXACIN	S	gyrA	2003G>A	Gly668Asp	9304	G	A	NULL	DST	0.5		BACTEC MGIT 960	MICROBIAL CULTURE, LIQUID
14-13793	MOXIFLOXACIN	S	gyrA	284G>C	Ser95Thr	7585	G	C	NULL	DST	0.5		BACTEC MGIT 960	MICROBIAL CULTURE, LIQUID
14-13793	MOXIFLOXACIN	S	gyrA	61G>C	Glu21Gln	7362	G	C	NULL	DST	0.5		BACTEC MGIT 960	MICROBIAL CULTURE, LIQUID
14-13793	MOXIFLOXACIN	S	gyrA upstream	NULL	NULL	NULL	NULL	NULL	NULL	DST	0.5		BACTEC MGIT 960	MICROBIAL CULTURE, LIQUID
14-13793	MOXIFLOXACIN	S	gyrB	901G>T	Val301Leu	6140	G	T	NULL	DST	0.5		BACTEC MGIT 960	MICROBIAL CULTURE, LIQUID
14-13793	MOXIFLOXACIN	S	gyrB upstream	NULL	NULL	NULL	NULL	NULL	NULL	DST	0.5		BACTEC MGIT 960	MICROBIAL CULTURE, LIQUID
14-13793	OFLOXACIN	S	eccB5	NULL	NULL	NULL	NULL	NULL	NULL	DST	2		BACTEC MGIT 960	MICROBIAL CULTURE, LIQUID
14-13793	OFLOXACIN	S	eccB5 upstream	NULL	NULL	NULL	NULL	NULL	NULL	DST	2		BACTEC MGIT 960	MICROBIAL CULTURE, LIQUID
14-13793	OFLOXACIN	S	eccC5	3612T>C	Ser1204Ser	2022868	T	C	NULL	DST	2		BACTEC MGIT 960	MICROBIAL CULTURE, LIQUID
14-13793	OFLOXACIN	S	eccC5	686A>G	Gln229Arg	2019942	A	G	NULL	DST	2		BACTEC MGIT 960	MICROBIAL CULTURE, LIQUID
14-13793	OFLOXACIN	S	gyrA	2003G>A	Gly668Asp	9304	G	A	NULL	DST	2		BACTEC MGIT 960	MICROBIAL CULTURE, LIQUID
14-13793	OFLOXACIN	S	gyrA	284G>C	Ser95Thr	7585	G	C	NULL	DST	2		BACTEC MGIT 960	MICROBIAL CULTURE, LIQUID
14-13793	OFLOXACIN	S	gyrA	61G>C	Glu21Gln	7362	G	C	NULL	DST	2		BACTEC MGIT 960	MICROBIAL CULTURE, LIQUID
14-13793	OFLOXACIN	S	gyrA upstream	NULL	NULL	NULL	NULL	NULL	NULL	DST	2		BACTEC MGIT 960	MICROBIAL CULTURE, LIQUID
14-13793	OFLOXACIN	S	gyrB	901G>T	Val301Leu	6140	G	T	NULL	DST	2		BACTEC MGIT 960	MICROBIAL CULTURE, LIQUID
14-13793	OFLOXACIN	S	gyrB upstream	NULL	NULL	NULL	NULL	NULL	NULL	DST	2		BACTEC MGIT 960	MICROBIAL CULTURE, LIQUID
14-13793	PYRAZINAMIDE	S	clpC1	2418C>T	Asn806Asn	4038287	G	A	NULL	DST	100		BACTEC MGIT 960	MICROBIAL CULTURE, LIQUID
14-13793	PYRAZINAMIDE	S	clpC1 upstream	NULL	NULL	NULL	NULL	NULL	NULL	DST	100		BACTEC MGIT 960	MICROBIAL CULTURE, LIQUID
14-13793	PYRAZINAMIDE	S	gpsI	NULL	NULL	NULL	NULL	NULL	NULL	DST	100		BACTEC MGIT 960	MICROBIAL CULTURE, LIQUID
14-13793	PYRAZINAMIDE	S	gpsI upstream	NULL	NULL	NULL	NULL	NULL	NULL	DST	100		BACTEC MGIT 960	MICROBIAL CULTURE, LIQUID
14-13793	PYRAZINAMIDE	S	mas	2071C>A	Pro691Thr	3280645	G	T	NULL	DST	100		BACTEC MGIT 960	MICROBIAL CULTURE, LIQUID
14-13793	PYRAZINAMIDE	S	mas upstream	NULL	NULL	NULL	NULL	NULL	NULL	DST	100		BACTEC MGIT 960	MICROBIAL CULTURE, LIQUID
14-13793	PYRAZINAMIDE	S	panD	NULL	NULL	NULL	NULL	NULL	NULL	DST	100		BACTEC MGIT 960	MICROBIAL CULTURE, LIQUID
14-13793	PYRAZINAMIDE	S	pncA	NULL	NULL	NULL	NULL	NULL	NULL	DST	100		BACTEC MGIT 960	MICROBIAL CULTURE, LIQUID
14-13793	PYRAZINAMIDE	S	pncA upstream	NULL	NULL	NULL	NULL	NULL	NULL	DST	100		BACTEC MGIT 960	MICROBIAL CULTURE, LIQUID
14-13793	PYRAZINAMIDE	S	ppsA	NULL	NULL	NULL	NULL	NULL	NULL	DST	100		BACTEC MGIT 960	MICROBIAL CULTURE, LIQUID
14-13793	PYRAZINAMIDE	S	ppsA upstream	NULL	NULL	NULL	NULL	NULL	NULL	DST	100		BACTEC MGIT 960	MICROBIAL CULTURE, LIQUID
14-13793	PYRAZINAMIDE	S	ppsB	NULL	NULL	NULL	NULL	NULL	NULL	DST	100		BACTEC MGIT 960	MICROBIAL CULTURE, LIQUID
14-13793	PYRAZINAMIDE	S	ppsC	4617A>G	Gly1539Gly	3260301	A	G	NULL	DST	100		BACTEC MGIT 960	MICROBIAL CULTURE, LIQUID
14-13793	PYRAZINAMIDE	S	ppsC	810A>G	Gly270Gly	3256494	A	G	NULL	DST	100		BACTEC MGIT 960	MICROBIAL CULTURE, LIQUID
14-13793	PYRAZINAMIDE	S	ppsD	NULL	NULL	NULL	NULL	NULL	NULL	DST	100		BACTEC MGIT 960	MICROBIAL CULTURE, LIQUID
14-13793	PYRAZINAMIDE	S	proZ	NULL	NULL	NULL	NULL	NULL	NULL	DST	100		BACTEC MGIT 960	MICROBIAL CULTURE, LIQUID
14-13793	PYRAZINAMIDE	S	proZ upstream	NULL	NULL	NULL	NULL	NULL	NULL	DST	100		BACTEC MGIT 960	MICROBIAL CULTURE, LIQUID
14-13793	PYRAZINAMIDE	S	rpsA	NULL	NULL	NULL	NULL	NULL	NULL	DST	100		BACTEC MGIT 960	MICROBIAL CULTURE, LIQUID
14-13793	PYRAZINAMIDE	S	rpsA upstream	-73G>T	NA	1833469	G	T	NULL	DST	100		BACTEC MGIT 960	MICROBIAL CULTURE, LIQUID
14-13793	PYRAZINAMIDE	S	Rv0191	NULL	NULL	NULL	NULL	NULL	NULL	DST	100		BACTEC MGIT 960	MICROBIAL CULTURE, LIQUID
14-13793	PYRAZINAMIDE	S	Rv0191 upstream	NULL	NULL	NULL	NULL	NULL	NULL	DST	100		BACTEC MGIT 960	MICROBIAL CULTURE, LIQUID
14-13793	PYRAZINAMIDE	S	Rv1667c	NULL	NULL	NULL	NULL	NULL	NULL	DST	100		BACTEC MGIT 960	MICROBIAL CULTURE, LIQUID
14-13793	PYRAZINAMIDE	S	Rv1667c upstream	-71_-70insCGCGGCAAGA	NA	1894300	GG	GGTCTTGCCGCG	NULL	DST	100		BACTEC MGIT 960	MICROBIAL CULTURE, LIQUID
14-13793	PYRAZINAMIDE	S	Rv2731	NULL	NULL	NULL	NULL	NULL	NULL	DST	100		BACTEC MGIT 960	MICROBIAL CULTURE, LIQUID
14-13793	PYRAZINAMIDE	S	Rv3008	NULL	NULL	NULL	NULL	NULL	NULL	DST	100		BACTEC MGIT 960	MICROBIAL CULTURE, LIQUID
14-13793	PYRAZINAMIDE	S	Rv3008 upstream	NULL	NULL	NULL	NULL	NULL	NULL	DST	100		BACTEC MGIT 960	MICROBIAL CULTURE, LIQUID
14-13793	PYRAZINAMIDE	S	Rv3169	NULL	NULL	NULL	NULL	NULL	NULL	DST	100		BACTEC MGIT 960	MICROBIAL CULTURE, LIQUID
14-13793	RIFAMPICIN	R	ponA1	1891C>T	Pro631Ser	55553	C	T	NULL	DST	1		BACTEC MGIT 960	MICROBIAL CULTURE, LIQUID
14-13793	RIFAMPICIN	R	ponA1 upstream	NULL	NULL	NULL	NULL	NULL	NULL	DST	1		BACTEC MGIT 960	MICROBIAL CULTURE, LIQUID
14-13793	RIFAMPICIN	R	rpoA	NULL	NULL	NULL	NULL	NULL	NULL	DST	1		BACTEC MGIT 960	MICROBIAL CULTURE, LIQUID
14-13793	RIFAMPICIN	R	rpoA upstream	NULL	NULL	NULL	NULL	NULL	NULL	DST	1		BACTEC MGIT 960	MICROBIAL CULTURE, LIQUID
14-13793	RIFAMPICIN	R	rpoB	1349C>T	Ser450Leu	761155	C	T	NULL	DST	1		BACTEC MGIT 960	MICROBIAL CULTURE, LIQUID
14-13793	RIFAMPICIN	R	rpoB upstream	NULL	NULL	NULL	NULL	NULL	NULL	DST	1		BACTEC MGIT 960	MICROBIAL CULTURE, LIQUID
14-13793	RIFAMPICIN	R	rpoC	1549G>T	Val517Leu	764918	G	T	NULL	DST	1		BACTEC MGIT 960	MICROBIAL CULTURE, LIQUID
14-13793	RIFAMPICIN	R	rpoC	1626C>G	Ala542Ala	764995	C	G	NULL	DST	1		BACTEC MGIT 960	MICROBIAL CULTURE, LIQUID
14-13793	RIFAMPICIN	R	rpoC upstream	NULL	NULL	NULL	NULL	NULL	NULL	DST	1		BACTEC MGIT 960	MICROBIAL CULTURE, LIQUID
14-13794	AMIKACIN	R	rrs	1401A>G	NA	1473246	A	G	NULL	DST	1		BACTEC MGIT 960	MICROBIAL CULTURE, LIQUID
14-13794	AMIKACIN	R	rrs upstream	NULL	NULL	NULL	NULL	NULL	NULL	DST	1		BACTEC MGIT 960	MICROBIAL CULTURE, LIQUID
14-13794	CAPREOMYCIN	R	rrl	NULL	NULL	NULL	NULL	NULL	NULL	DST	2.5		BACTEC MGIT 960	MICROBIAL CULTURE, LIQUID
14-13794	CAPREOMYCIN	R	rrl upstream	NULL	NULL	NULL	NULL	NULL	NULL	DST	2.5		BACTEC MGIT 960	MICROBIAL CULTURE, LIQUID
14-13794	CAPREOMYCIN	R	rrs	1401A>G	NA	1473246	A	G	NULL	DST	2.5		BACTEC MGIT 960	MICROBIAL CULTURE, LIQUID
14-13794	CAPREOMYCIN	R	rrs upstream	NULL	NULL	NULL	NULL	NULL	NULL	DST	2.5		BACTEC MGIT 960	MICROBIAL CULTURE, LIQUID
14-13794	CAPREOMYCIN	R	tlyA	33A>G	Leu11Leu	1917972	A	G	NULL	DST	2.5		BACTEC MGIT 960	MICROBIAL CULTURE, LIQUID
14-13794	ETHAMBUTOL	R	aftA	NULL	NULL	NULL	NULL	NULL	NULL	DST	5		BACTEC MGIT 960	MICROBIAL CULTURE, LIQUID
14-13794	ETHAMBUTOL	R	embA	160A>G	Asn54Asp	4243392	A	G	NULL	DST	5		BACTEC MGIT 960	MICROBIAL CULTURE, LIQUID
14-13794	ETHAMBUTOL	R	embA upstream	NULL	NULL	NULL	NULL	NULL	NULL	DST	5		BACTEC MGIT 960	MICROBIAL CULTURE, LIQUID
14-13794	ETHAMBUTOL	R	embC	2320G>T	Ala774Ser	4242182	G	T	NULL	DST	5		BACTEC MGIT 960	MICROBIAL CULTURE, LIQUID
14-13794	ETHAMBUTOL	R	embC	2781C>T	Arg927Arg	4242643	C	T	NULL	DST	5		BACTEC MGIT 960	MICROBIAL CULTURE, LIQUID
14-13794	ETHAMBUTOL	R	embR	NULL	NULL	NULL	NULL	NULL	NULL	DST	5		BACTEC MGIT 960	MICROBIAL CULTURE, LIQUID
14-13794	ETHAMBUTOL	R	embR upstream	NULL	NULL	NULL	NULL	NULL	NULL	DST	5		BACTEC MGIT 960	MICROBIAL CULTURE, LIQUID
14-13794	ETHAMBUTOL	R	ubiA	103G>T	Ala35Ser	4269731	C	A	NULL	DST	5		BACTEC MGIT 960	MICROBIAL CULTURE, LIQUID
14-13794	ETHAMBUTOL	R	ubiA upstream	NULL	NULL	NULL	NULL	NULL	NULL	DST	5		BACTEC MGIT 960	MICROBIAL CULTURE, LIQUID
14-13794	ETHIONAMIDE	R	ethA	1133C>T	Pro378Leu	4326341	G	A	NULL	DST	5		BACTEC MGIT 960	MICROBIAL CULTURE, LIQUID
14-13794	ETHIONAMIDE	R	ethA upstream	NULL	NULL	NULL	NULL	NULL	NULL	DST	5		BACTEC MGIT 960	MICROBIAL CULTURE, LIQUID
14-13794	ETHIONAMIDE	R	ethR	NULL	NULL	NULL	NULL	NULL	NULL	DST	5		BACTEC MGIT 960	MICROBIAL CULTURE, LIQUID
14-13794	ETHIONAMIDE	R	fabG1	NULL	NULL	NULL	NULL	NULL	NULL	DST	5		BACTEC MGIT 960	MICROBIAL CULTURE, LIQUID
14-13794	ETHIONAMIDE	R	fabG1 upstream	NULL	NULL	NULL	NULL	NULL	NULL	DST	5		BACTEC MGIT 960	MICROBIAL CULTURE, LIQUID
14-13794	ETHIONAMIDE	R	inhA	NULL	NULL	NULL	NULL	NULL	NULL	DST	5		BACTEC MGIT 960	MICROBIAL CULTURE, LIQUID
14-13794	ETHIONAMIDE	R	inhA upstream	NULL	NULL	NULL	NULL	NULL	NULL	DST	5		BACTEC MGIT 960	MICROBIAL CULTURE, LIQUID
14-13794	ETHIONAMIDE	R	mmaA3	NULL	NULL	NULL	NULL	NULL	NULL	DST	5		BACTEC MGIT 960	MICROBIAL CULTURE, LIQUID
14-13794	ETHIONAMIDE	R	mmaA3 upstream	NULL	NULL	NULL	NULL	NULL	NULL	DST	5		BACTEC MGIT 960	MICROBIAL CULTURE, LIQUID
14-13794	ETHIONAMIDE	R	mshA	1152dupG	Ile385fs	576496	CGGG	CGGGG	NULL	DST	5		BACTEC MGIT 960	MICROBIAL CULTURE, LIQUID
14-13794	ETHIONAMIDE	R	mshA upstream	NULL	NULL	NULL	NULL	NULL	NULL	DST	5		BACTEC MGIT 960	MICROBIAL CULTURE, LIQUID
14-13794	ETHIONAMIDE	R	mshC	NULL	NULL	NULL	NULL	NULL	NULL	DST	5		BACTEC MGIT 960	MICROBIAL CULTURE, LIQUID
14-13794	ETHIONAMIDE	R	mshC upstream	NULL	NULL	NULL	NULL	NULL	NULL	DST	5		BACTEC MGIT 960	MICROBIAL CULTURE, LIQUID
14-13794	ETHIONAMIDE	R	mymA	NULL	NULL	NULL	NULL	NULL	NULL	DST	5		BACTEC MGIT 960	MICROBIAL CULTURE, LIQUID
14-13794	ETHIONAMIDE	R	mymA upstream	NULL	NULL	NULL	NULL	NULL	NULL	DST	5		BACTEC MGIT 960	MICROBIAL CULTURE, LIQUID
14-13794	ETHIONAMIDE	R	ndh	NULL	NULL	NULL	NULL	NULL	NULL	DST	5		BACTEC MGIT 960	MICROBIAL CULTURE, LIQUID
14-13794	ETHIONAMIDE	R	ndh upstream	NULL	NULL	NULL	NULL	NULL	NULL	DST	5		BACTEC MGIT 960	MICROBIAL CULTURE, LIQUID
14-13794	ETHIONAMIDE	R	nudC	NULL	NULL	NULL	NULL	NULL	NULL	DST	5		BACTEC MGIT 960	MICROBIAL CULTURE, LIQUID
14-13794	ETHIONAMIDE	R	nudC upstream	NULL	NULL	NULL	NULL	NULL	NULL	DST	5		BACTEC MGIT 960	MICROBIAL CULTURE, LIQUID
14-13794	ETHIONAMIDE	R	Rv0565c	NULL	NULL	NULL	NULL	NULL	NULL	DST	5		BACTEC MGIT 960	MICROBIAL CULTURE, LIQUID
14-13794	ETHIONAMIDE	R	Rv0565c upstream	NULL	NULL	NULL	NULL	NULL	NULL	DST	5		BACTEC MGIT 960	MICROBIAL CULTURE, LIQUID
14-13794	ISONIAZID	R	ahpC	NULL	NULL	NULL	NULL	NULL	NULL	DST	0.1		BACTEC MGIT 960	MICROBIAL CULTURE, LIQUID
14-13794	ISONIAZID	R	ahpC upstream	NULL	NULL	NULL	NULL	NULL	NULL	DST	0.1		BACTEC MGIT 960	MICROBIAL CULTURE, LIQUID
14-13794	ISONIAZID	R	fabG1	NULL	NULL	NULL	NULL	NULL	NULL	DST	0.1		BACTEC MGIT 960	MICROBIAL CULTURE, LIQUID
14-13794	ISONIAZID	R	fabG1 upstream	NULL	NULL	NULL	NULL	NULL	NULL	DST	0.1		BACTEC MGIT 960	MICROBIAL CULTURE, LIQUID
14-13794	ISONIAZID	R	furA	NULL	NULL	NULL	NULL	NULL	NULL	DST	0.1		BACTEC MGIT 960	MICROBIAL CULTURE, LIQUID
14-13794	ISONIAZID	R	furA upstream	NULL	NULL	NULL	NULL	NULL	NULL	DST	0.1		BACTEC MGIT 960	MICROBIAL CULTURE, LIQUID
14-13794	ISONIAZID	R	inbR	NULL	NULL	NULL	NULL	NULL	NULL	DST	0.1		BACTEC MGIT 960	MICROBIAL CULTURE, LIQUID
14-13794	ISONIAZID	R	inbR upstream	NULL	NULL	NULL	NULL	NULL	NULL	DST	0.1		BACTEC MGIT 960	MICROBIAL CULTURE, LIQUID
14-13794	ISONIAZID	R	inhA	NULL	NULL	NULL	NULL	NULL	NULL	DST	0.1		BACTEC MGIT 960	MICROBIAL CULTURE, LIQUID
14-13794	ISONIAZID	R	inhA upstream	NULL	NULL	NULL	NULL	NULL	NULL	DST	0.1		BACTEC MGIT 960	MICROBIAL CULTURE, LIQUID
14-13794	ISONIAZID	R	kasA	805G>A	Gly269Ser	2518919	G	A	NULL	DST	0.1		BACTEC MGIT 960	MICROBIAL CULTURE, LIQUID
14-13794	ISONIAZID	R	katG	944G>C	Ser315Thr	2155168	C	G	NULL	DST	0.1		BACTEC MGIT 960	MICROBIAL CULTURE, LIQUID
14-13794	ISONIAZID	R	katG upstream	NULL	NULL	NULL	NULL	NULL	NULL	DST	0.1		BACTEC MGIT 960	MICROBIAL CULTURE, LIQUID
14-13794	ISONIAZID	R	mmaA3	NULL	NULL	NULL	NULL	NULL	NULL	DST	0.1		BACTEC MGIT 960	MICROBIAL CULTURE, LIQUID
14-13794	ISONIAZID	R	mmaA3 upstream	NULL	NULL	NULL	NULL	NULL	NULL	DST	0.1		BACTEC MGIT 960	MICROBIAL CULTURE, LIQUID
14-13794	ISONIAZID	R	mshA	1152dupG	Ile385fs	576496	CGGG	CGGGG	NULL	DST	0.1		BACTEC MGIT 960	MICROBIAL CULTURE, LIQUID
14-13794	ISONIAZID	R	mshA upstream	NULL	NULL	NULL	NULL	NULL	NULL	DST	0.1		BACTEC MGIT 960	MICROBIAL CULTURE, LIQUID
14-13794	ISONIAZID	R	mshB	NULL	NULL	NULL	NULL	NULL	NULL	DST	0.1		BACTEC MGIT 960	MICROBIAL CULTURE, LIQUID
14-13794	ISONIAZID	R	mshB upstream	NULL	NULL	NULL	NULL	NULL	NULL	DST	0.1		BACTEC MGIT 960	MICROBIAL CULTURE, LIQUID
14-13794	ISONIAZID	R	mshC	NULL	NULL	NULL	NULL	NULL	NULL	DST	0.1		BACTEC MGIT 960	MICROBIAL CULTURE, LIQUID
14-13794	ISONIAZID	R	mshC upstream	NULL	NULL	NULL	NULL	NULL	NULL	DST	0.1		BACTEC MGIT 960	MICROBIAL CULTURE, LIQUID
14-13794	ISONIAZID	R	mymA	NULL	NULL	NULL	NULL	NULL	NULL	DST	0.1		BACTEC MGIT 960	MICROBIAL CULTURE, LIQUID
14-13794	ISONIAZID	R	mymA upstream	NULL	NULL	NULL	NULL	NULL	NULL	DST	0.1		BACTEC MGIT 960	MICROBIAL CULTURE, LIQUID
14-13794	ISONIAZID	R	nat	NULL	NULL	NULL	NULL	NULL	NULL	DST	0.1		BACTEC MGIT 960	MICROBIAL CULTURE, LIQUID
14-13794	ISONIAZID	R	nat upstream	NULL	NULL	NULL	NULL	NULL	NULL	DST	0.1		BACTEC MGIT 960	MICROBIAL CULTURE, LIQUID
14-13794	ISONIAZID	R	ndh	NULL	NULL	NULL	NULL	NULL	NULL	DST	0.1		BACTEC MGIT 960	MICROBIAL CULTURE, LIQUID
14-13794	ISONIAZID	R	ndh upstream	NULL	NULL	NULL	NULL	NULL	NULL	DST	0.1		BACTEC MGIT 960	MICROBIAL CULTURE, LIQUID
14-13794	ISONIAZID	R	nudC	NULL	NULL	NULL	NULL	NULL	NULL	DST	0.1		BACTEC MGIT 960	MICROBIAL CULTURE, LIQUID
14-13794	ISONIAZID	R	nudC upstream	NULL	NULL	NULL	NULL	NULL	NULL	DST	0.1		BACTEC MGIT 960	MICROBIAL CULTURE, LIQUID
14-13794	ISONIAZID	R	sigI	NULL	NULL	NULL	NULL	NULL	NULL	DST	0.1		BACTEC MGIT 960	MICROBIAL CULTURE, LIQUID
14-13794	ISONIAZID	R	sigI upstream	NULL	NULL	NULL	NULL	NULL	NULL	DST	0.1		BACTEC MGIT 960	MICROBIAL CULTURE, LIQUID
14-13794	KANAMYCIN	R	eis	NULL	NULL	NULL	NULL	NULL	NULL	DST	2.5		BACTEC MGIT 960	MICROBIAL CULTURE, LIQUID
14-13794	KANAMYCIN	R	eis upstream	NULL	NULL	NULL	NULL	NULL	NULL	DST	2.5		BACTEC MGIT 960	MICROBIAL CULTURE, LIQUID
14-13794	KANAMYCIN	R	rrs	1401A>G	NA	1473246	A	G	NULL	DST	2.5		BACTEC MGIT 960	MICROBIAL CULTURE, LIQUID
14-13794	KANAMYCIN	R	rrs upstream	NULL	NULL	NULL	NULL	NULL	NULL	DST	2.5		BACTEC MGIT 960	MICROBIAL CULTURE, LIQUID
14-13794	KANAMYCIN	R	whiB7	NULL	NULL	NULL	NULL	NULL	NULL	DST	2.5		BACTEC MGIT 960	MICROBIAL CULTURE, LIQUID
14-13794	KANAMYCIN	R	whiB7 upstream	NULL	NULL	NULL	NULL	NULL	NULL	DST	2.5		BACTEC MGIT 960	MICROBIAL CULTURE, LIQUID
14-13794	LEVOFLOXACIN	S	eccB5	NULL	NULL	NULL	NULL	NULL	NULL	DST	1.5		BACTEC MGIT 960	MICROBIAL CULTURE, LIQUID
14-13794	LEVOFLOXACIN	S	eccB5 upstream	NULL	NULL	NULL	NULL	NULL	NULL	DST	1.5		BACTEC MGIT 960	MICROBIAL CULTURE, LIQUID
14-13794	LEVOFLOXACIN	S	eccC5	3612T>C	Ser1204Ser	2022868	T	C	NULL	DST	1.5		BACTEC MGIT 960	MICROBIAL CULTURE, LIQUID
14-13794	LEVOFLOXACIN	S	gyrA	2003G>A	Gly668Asp	9304	G	A	NULL	DST	1.5		BACTEC MGIT 960	MICROBIAL CULTURE, LIQUID
[truncated: 262,014+ more rows]
