# Supplementary material for: Integrating standardized whole genome sequence analysis with a global Mycobacterium tuberculosis antibiotic resistance knowledgebase
Source: Sci Rep. 2018 Oct 18;8:15382. doi: 10.1038/s41598-018-33731-1 (PMC6194142; doi:10.1038/s41598-018-33731-1)
Supplement: Supplementary file 5 — Supplementary Data 4 [file 41598_2018_33731_MOESM5_ESM.xlsx]

## Sheet: No DST Method Results
Drug	TP	FP	TN	FN	Sensitivity	95% CI Low	95% CI High	Specificty	95% CI Low	95% CI High	Acuuracy (%)
Isoniazid	861	55	2328	147	0.854	0.831	0.875	0.977	0.97	0.982	94
Levofloxacin/Ofloxacin	85	22	869	58	0.594	0.509	0.674	0.975	0.962	0.984	92.3
Rifampicin	560	52	2617	128	0.814	0.782	0.842	0.981	0.974	0.985	94.6

## Sheet: DST Solid Method Results
Drug	TP	FP	TN	FN	Sensitivity	95% CI Low	95% CI High	Specificty	95% CI Low	95% CI High	Acuuracy (%)
Isoniazid	182	0	32	33	0.847	0.789	0.891	1	0.867	1	86.6
Levofloxacin/Ofloxacin	61	10	138	8	0.884	0.779	0.945	0.932	0.876	0.965	91.7
Rifampicin	183	0	59	30	0.859	0.803	0.902	1	0.924	1	89

## Sheet: INH Non-conf MUT No Method 
Sample ID	katG	fabG1 upstream	ahpC upstream	Other loci
ERR038738	Gly273Cys	NA	NA	sigI Ser278fs;nat Glu157Gln
ERR038740	Tyr426*	NA	NA	inhA Leu88Leu;nat Glu157Gln
ERR038741	Gly630Arg	NA	NA	mshA Leu244Leu
ERR038742	Gln525Pro	NA	NA	nat Glu157Gln
ERR038743	Arg463Leu;Tyr98Cys	NA	NA	nat Glu157Gln
ERR038747	Ser620fs	NA	NA	mymA upstream -7T>A
ERR038749	Leu458His	NA	NA	inhA Leu88Leu;mshC Arg325Gly
ERR040105	Arg128Trp	NA	NA	NA
ERR040122	Ser315Asn	NA	NA	mshC Glu175Lys
ERR040133	Arg463Leu	NA	NA	ndh Phe51Ser;ahpC Val49Gly;inbR upstream -73G>C;nudC Val108Met
ERR040135	Ser315Asn	NA	NA	NA
ERR040140	Ala551fs;Arg463Leu	NA	NA	mshC Pro197Pro;ahpC Val49Gly
ERR040142	NA	NA	-81C>T	inbR upstream -73G>C
ERR046730	Asp695Ala;Arg463Leu	NA	NA	inhA Asn231Asp
ERR046778	Ser315Asn	NA	NA	mshB Gly302Ala;nat Glu157Gln
ERR046780	Thr475Ile;Arg463Leu;Thr180Lys	NA	NA	sigI Val26Ala;kasA Ala151Ala
ERR046784	Val473Phe;Val1?	NA	NA	inbR upstream -29T>G;inbR upstream -32C>T
ERR046786	Val473Phe	NA	NA	inbR upstream -32C>T;nat Glu157Gln
ERR046788	Val473Phe;Leu333Arg;Val1?	NA	NA	ndh Phe51Ser;inbR upstream -29T>G;inbR upstream -32C>T
ERR046943	Val633Ala	NA	NA	NA
ERR046986	Leu634fs	NA	NA	ahpC Val49Gly;nat Glu157Gln
ERR067580	Arg463Leu	NA	NA	nudC Pro239Arg;mshA Ala187Val
ERR067589	Arg463Leu	NA	NA	nudC Pro239Arg;mshA Ala187Val
ERR067591	NA	NA	NA	furA Leu133Leu;kasA Gly269Ser
ERR067594	Arg463Leu	NA	NA	nudC Pro239Arg;mshA Ala187Val
ERR067595	Arg463Leu	NA	NA	nudC Pro239Arg;mshA Ala187Val
ERR067607	NA	NA	NA	furA Leu133Leu;kasA Gly269Ser
ERR067612	Arg104Trp	NA	NA	kasA Gly269Ser
ERR067614	Lys537Glu	NA	NA	kasA Arg415Arg
ERR067616	NA	NA	NA	furA Val99Phe;mshA Asn111Ser
ERR067617	NA	NA	NA	mshA Asn111Ser
ERR067624	NA	NA	NA	furA Leu133Leu;kasA Gly269Ser
ERR067632	NA	NA	NA	nat Ala196Ala
ERR067637	Arg463Leu	NA	NA	nudC Pro239Arg;mshA Ala187Val
ERR067639	Arg463Leu	NA	NA	nudC Pro239Arg;mshA Ala187Val;mmaA3 Ala88Thr
ERR067640	NA	NA	-90G>A	NA
ERR067655	Arg463Leu	NA	NA	nudC Pro239Arg;mshA Ala187Val
ERR067684	Val423Ile	NA	NA	nat Ala196Ala
ERR067688	Arg463Leu	NA	NA	sigI Lys270Gln;nudC Pro239Arg;mshA Ala187Val
ERR067716	NA	NA	NA	furA Leu133Leu;kasA Gly269Ser
ERR067726	NA	NA	NA	inbR Glu199Gln
ERR067727	NA	NA	NA	furA Leu133Leu;mshC Ala210Gly;kasA Gly269Ser
ERR067730	NA	NA	NA	inhA Lys118Glu;mshC Ala210Gly;ahpC Val49Gly;nat upstream -176A>G;mshA Asn111Ser
ERR067731	Val423Ile	NA	NA	nat Ala196Ala
ERR067735	Ser315Asn	NA	NA	NA
ERR067740	Arg463Leu	NA	NA	nudC Pro239Arg;mshA Ala187Val
ERR067743	Arg463Leu	NA	NA	nudC Pro239Arg;mshA Ala187Val
ERR067747	NA	NA	NA	inhA Gln35Arg;furA Leu133Leu;mshC Ala210Gly;kasA Gly269Ser
ERR067756	NA	NA	NA	ahpC Val49Gly
ERR067757	NA	NA	NA	nat Ala196Ala
ERR067767	NA	NA	NA	inhA Gln35Arg;furA Leu133Leu;mshC Ala210Gly;kasA Gly269Ser;kasA Glu354Glu
ERR117465	Arg463Leu	NA	NA	inbR Glu60Gly;nudC Pro239Arg;mshA Ala187Val
ERR133798	Arg463Leu	NA	NA	nudC Pro239Arg;mshA Ala187Val
ERR133801	NA	NA	NA	mshC Ala210Gly
ERR133803	NA	NA	NA	sigI Asp281Gly
ERR133824	NA	NA	NA	furA Leu133Leu;kasA Gly269Ser;ahpC Val49Gly
ERR133836	NA	NA	NA	mmaA3 upstream -133A>C
ERR133841	Trp505Leu;Glu318Lys;Leu141Phe	NA	NA	fabG1 Asn24Ser;mmaA3 Asp230Asp
ERR133842	Arg463Leu	NA	NA	fabG1 Asn24Ser;nudC Pro239Arg;mshA Ala187Val
ERR133921	NA	NA	NA	nat Ala196Ala;mmaA3 Gly187Ser
ERR133945	Arg463Leu;Thr271Ala	NA	NA	ahpC Val49Gly;nudC Pro239Arg;mshA Ala187Val
ERR133962	NA	NA	NA	furA Leu133Leu;kasA Gly269Ser
ERR133981	Trp668*	NA	NA	ahpC Val49Gly
ERR137215	Arg463Leu	NA	NA	ahpC Val49Gly;nudC Pro239Arg;mshA Ala187Val
ERR137263	Arg463Leu	NA	NA	nudC Pro239Arg;mshA Ala187Val
ERR144587	NA	NA	NA	ahpC Val49Gly;mymA upstream -7T>A
ERR144606	Arg463Leu	NA	NA	sigI Lys270Gln;nudC Pro239Arg;mshA Ala187Val
ERR144609	Arg463Leu	NA	NA	sigI Lys270Gln;fabG1 Val221Val;nudC Pro239Arg;mshA Ala187Val
ERR144625	Arg463Leu;Gly285Val;Gly279Asp	NA	NA	nudC Pro239Arg;mshA Ala187Val
ERR158593	Arg463Leu	NA	NA	nudC Pro239Arg;mshA Ala187Val
ERR228025	Ser315Asn	NA	NA	ndh Val18Ala;mshC upstream -30G>A;inbR Leu53Leu;mymA Leu35Leu;nat Gly207Arg
ERR228038	NA	NA	NA	mshA Asn111Ser
ERR234557	Arg463Leu	NA	NA	mshC Ala210Gly;inbR Glu60Gly;nudC Pro239Arg;mshA Ala187Val
ERR234614	NA	NA	NA	furA Leu133Leu;kasA Gly269Ser
ERR234655	Arg463Leu;Gly212fs	NA	NA	nudC Pro239Arg;mshA Ala187Val
ERR400342	NA	NA	NA	mshA Asn111Ser
ERR400543	Asn602fs	NA	NA	NA
ERR551118	Arg463Leu;Trp300Cys;Thr203Thr	NA	NA	inhA Val78Ala;kasA Thr6Thr;inbR Ser24Leu;nudC Ala268Pro;nudC Gln237Pro;nat Glu251Lys
ERR551568	Asn35Asn	NA	NA	mshB upstream -166T>C;furA Ala55Ala
ERR551620	Arg463Leu;Gly124fs	-102G>A	NA	ndh Ser374Ser;ndh upstream -70G>T;kasA Thr6Thr;inbR Leu117Pro;inbR Ser24Leu;mymA Ala381Thr;nudC Gln237Pro;nudC Val230Met;nat Val126Phe;nat upstream -70G>A
ERR552427	Arg463Leu	-102G>A	NA	inhA Ser94Ala;ndh Ser374Ser;ndh upstream -70G>T;kasA Thr6Thr;inbR Leu117Pro;inbR Ser24Leu;nudC Gln237Pro;nat upstream -70G>A
ERR553130	Ser302Arg;Ser134Arg	NA	NA	NA
ERR553347	Asn35Asn	NA	NA	mshB upstream -166T>C
IEMDR03	Arg463Leu;Asp381Ala	NA	NA	sigI His228His;fabG1 Gly241Gly;kasA Thr6Thr;kasA Gly312Ser;inbR Ser24Leu;mymA Asp71His;nudC Gln237Pro;mshA Asp7Asp
IEMDR17	Gln295Pro	NA	NA	NA
SRR1002693	NA	-94C>G;NA	NA	fabG1 Leu203Leu;inhA Ile21Thr;furA Leu133Leu;kasA Lys255Lys;kasA Ala256Ala;kasA Gly269Ser;kasA Asn408Asn;nudC Pro239Arg;mmaA3 Leu242Leu;mmaA3 Thr241Thr;mmaA3 Arg37Gln
SRR1002697	NA	-60C>G	NA	ndh Tyr56Tyr;kasA Asn408Asn
SRR1002698	NA	-60C>G	NA	kasA Ile347Met;mmaA3 Leu242Leu;mmaA3 Thr241Thr
SRR2099960	Arg463Leu	NA	NA	fabG1 Leu203Leu;inhA Ile21Thr;kasA Thr6Thr;ahpC Trp53Leu;inbR Ser24Leu;mymA Asp71His;nudC Gln237Pro;mshA Asp218Ala
SRR2099961	Arg463Leu;Trp191Arg	NA	NA	fabG1 Leu203Leu;ahpC Trp53Leu
SRR2099967	Arg463Leu	NA	NA	fabG1 Leu203Leu;inhA Ile21Thr;kasA Thr6Thr;inbR Ser24Leu;mymA Asp71His;nudC Gln237Pro;mshA Asp218Ala
SRR2099977	Arg463Leu;Ala109Thr	-17G>T	NA	NA
SRR2099983	Arg463Leu;His447_Val450del	NA	NA	NA
SRR2099986	Arg463Leu	-17G>T	NA	NA
SRR2100058	Ser315Asn	NA	NA	kasA Lys255Lys;inbR upstream -32C>T;mmaA3 Ala292Ala
SRR2100101	Gly124fs	NA	NA	mshC Arg325Gly;inbR upstream -29T>G;inbR upstream -32C>T;nat Glu157Gln
SRR2100217	Thr380Asn;Ser302Arg;Met105Ile	NA	NA	mshB Gly302Ala
SRR2100289	Arg463Leu	-17G>T	NA	NA
SRR2100321	Arg463Leu	-17G>T	NA	mymA Lys370Lys
SRR2100352	Arg463Leu	NA	NA	fabG1 Leu203Leu;inhA Ile194Thr;ndh Arg268His;kasA Thr6Thr;inbR Ser24Leu;mymA Asp71His;nudC Gln237Pro
SRR2100831	NA	-8T>A	NA	inhA Ser94Ala;inhA Pro251Ala
SRR2100833	NA	NA	NA	fabG1 Leu203Leu
SRR2100837	Arg463Leu;Gly99Arg	NA	NA	NA
SRR2100876	Arg463Leu	-17G>T	NA	kasA Thr6Thr;inbR Ser24Leu;mymA Asp71His;nudC Gln237Pro
SRR2100880	Arg463Leu;Leu159Pro	NA	NA	nudC Pro239Arg;mshA Ala187Val
SRR2100885	Arg463Leu	NA	NA	fabG1 Leu203Leu;nat Gly16Gly
SRR2100908	NA	NA	NA	fabG1 Leu203Leu;kasA Gly269Ser
SRR2100914	Glu709Gly;Thr380Asn;Ser302Arg;Asp189Asn	NA	NA	mshB Gly302Ala
SRR2101063	Arg463Leu;Trp90Arg	-102G>A	NA	ndh Ser374Ser;ndh upstream -70G>T;kasA Thr6Thr;ahpC Leu23Leu;ahpC Trp53Leu;inbR Leu117Pro;inbR Ser24Leu;mymA Ala381Thr;mymA Ala430Gly;nudC Gln237Pro;nat Val126Phe;nat upstream -70G>A
SRR2101065	Arg463Leu	-102G>A	NA	inhA Ser94Ala;ndh Ser374Ser;ndh upstream -70G>T;kasA Thr6Thr;kasA Ala335Thr;inbR Leu117Pro;inbR Ser24Leu;mymA Arg335Gln;nudC Gln237Pro;nat upstream -70G>A
SRR2101306	Leu141Phe	NA	NA	ndh Val18Ala;inbR Leu53Leu;mymA Leu35Leu;nudC Pro239Arg;nat Gly207Arg
SRR2101309	Arg463Leu;Ala109Val	NA	NA	nudC Pro239Arg;mshA Ala187Val
SRR2101316	Asp142Gly;Ser140Asn	NA	NA	NA
SRR2101351	Arg463Leu;Thr203Thr;Pro29Pro	NA	NA	ndh Arg284Trp;ndh upstream -132delG;kasA Thr6Thr;ahpC Trp53Leu;inbR Ser24Leu;mymA upstream -12C>T;mymA Val94Ile;nudC Gln237Pro
SRR2101368	NA	NA	NA	sigI Ala148Ala;kasA Gly269Ser
SRR2101412	Arg463Leu	NA	NA	nudC Pro239Arg;mshA Ala187Val
SRR2101415	Arg463Leu	NA	NA	nudC Pro239Arg;mshA Ala187Val
SRR2101443	Arg463Leu	NA	NA	nudC Pro239Arg;mshA Ala187Val
SRR2101467	Arg463Leu	NA	NA	nudC Pro239Arg;mshA Ala187Val
SRR2101516	Asn508Asp;Arg496Cys	NA	NA	NA
SRR2101579	Arg463Leu	NA	NA	nudC Pro239Arg;mshA Ala187Val
SRR2101614	Arg463Leu	NA	NA	mshC Leu238Arg
SRR2101629	Arg463Leu	NA	NA	nudC Pro239Arg;mshA Ala187Val
SRR2101680	Phe567Ser;Leu141Phe	NA	NA	ndh Val18Ala;inbR Leu53Leu;mymA Leu35Leu;nat Gly207Arg
SRR2101701	NA	NA	NA	sigI Ala148Ala;kasA Gly269Ser
SRR2101757	Arg463Leu	NA	NA	fabG1 Leu203Leu;inhA Ile194Thr;ndh Arg268His;kasA Thr6Thr;inbR Ser24Leu;mymA Asp71His;nudC Gln237Pro
SRR2101763	Arg463Leu	NA	NA	fabG1 Leu203Leu;inhA Ile194Thr;ndh Arg268His;kasA Thr6Thr;inbR Ser24Leu;mymA Asp71His;nudC Gln237Pro
SRR2101771	Arg463Leu	NA	NA	nudC Pro239Arg;mshA Ala187Val
ERR067579	NA	NA	NA	NA
ERR067597	NA	NA	NA	NA
ERR067602	NA	NA	NA	NA
ERR067606	NA	NA	NA	NA
ERR067666	NA	NA	NA	NA
ERR067675	NA	NA	NA	NA
ERR067678	NA	NA	NA	NA
ERR067680	NA	NA	NA	NA
ERR067693	NA	NA	NA	NA
ERR067734	NA	NA	NA	NA
ERR133980	NA	NA	NA	NA
ERR137197	NA	NA	NA	NA
ERR137213	NA	NA	NA	NA
ERR227994	NA	NA	NA	NA
ERR228016	NA	NA	NA	NA
SRR2101454	NA	NA	NA	NA
SRR2101597	NA	NA	NA	NA
SRR2101634	NA	NA	NA	NA
	* Highlighted mutations have been previously linked to drug resistance in M. tuberculosis, although they do not have appreciable frequency in our dataset to be classed as high confidence yet.

## Sheet: INH Non-conf MUT Solid Media
Sample ID	katG	fabG1 upstream	ahpC upstream	other loci
SRR671725	Ser315Asn	NA	NA	mshA Arg413Glnt Gly207Arg
SRR671726	Arg463Leu;Lys557fs	NA	-74G>A	fabG1 Leu203Leu;inhA Gly3Gly;mshA Ala187Val;ndh Ala193Asp;nudC Pro239Arg
SRR671727	Arg463Leu;Ala122Val;Asp189Ala	NA	-52C>T	ndh Gln83Gln;nudC Pro239Arg
SRR671728	Asp419Gly;Arg463Leu;Pro232Ser	NA	NA	katG upstream -18A>G;mmaA3 Phe157Ser;nudC Pro239Arg
SRR671733	Arg463Leu;Ser315Asn	NA	NA	nudC Pro239Arg
SRR671740	Val1?;Cys20Cys	NA	NA	mymA Leu75Argt Gly207Arg
SRR671748	Arg463Leu;Ser315Asn	NA	NA	mshA Ala187Val;nudC Pro239Arg
SRR671756	Arg463Leu;Asp142Gly	NA	NA	mshA Ala187Val;nudC Pro239Arg
SRR671757	Phe408Leu;Gly120Ser	NA	NA	NA
SRR671760	Asp419His	NA	-47_-46insT	nat Gly207Arg
SRR671768	Ser315Asn	NA	NA	mshB upstream -62T>C;mshC Gln332Prot upstream -36G>A
SRR671769	Leu587Arg;Tyr155Cys	NA	-72C>T	NA
SRR671770	Leu378Pro;Arg463Leu	NA	-72C>T	mymA upstream -48G>A;nudC Pro239Arg
SRR671772	NA	NA	NA	mshB upstream -62T>C
SRR671774	Leu587Arg;Tyr155Cys	NA	-72C>T	NA
SRR671782	NA	NA	NA	mshA Leu244Leu
SRR671784	Arg463Leu;Val319fs	NA	-52C>T	mshA Ala187Val;ndh Gln334*;ndh Val89Phe;nudC Pro239Arg
SRR671790	NA	NA	NA	nat Gly207Arg
SRR671810	Arg463Leu;Ser315Asn	NA	NA	mshA Ala187Val;nudC Pro239Arg
SRR671813	Arg463Leu;Gly299Ser	NA	NA	inbR Arg9His;mshA Ser440fs;mshB Ala233Ala
SRR671836	Arg463Leu;Asp163Asn	NA	-54C>T	mshA Ala187Val;nudC Pro239Arg
SRR671840	Ala379Thr;Arg463Leu;Ala479Val;Ser315Asn	NA	NA	furA Val1?;nudC Pro239Arg
SRR671842	Arg463Leu;Pro288_Glu289del	NA	NA	mshA Ala187Val;nudC Pro239Arg
SRR671845	Ala379Thr;Arg463Leu;Lys143Glu	NA	NA	nudC Pro239Arg
SRR671847	Arg463Leu	NA	NA	mshA Ala187Val;nudC Pro239Arg
SRR671853	Asp189Gly	NA	NA	mshB upstream -62T>C;mshC Gln332Prot upstream -36G>A
SRR671861	Ser315Asn	NA	NA	mshA Arg413Glnt Gly207Arg
SRR671862	Ser315Asn	NA	NA	furA Thr37Ala;mshA Val52Valt Gly207Arg;ndh Ala226Ala
SRR671869	Arg463Leu;Ser315Gly	NA	-52C>A	mshA Ala187Val;nudC Pro239Arg
	* Highlighted mutations have been previously linked to drug resistance in M. tuberculosis, although they do not have appreciable frequency in our dataset to be classed as high confidence yet.

## Sheet: RIF Non-confidence MUT
Gene (No Method)	Nucleotide Change (No Method)	Amino Acid Change (No Method)	Frequency (No Method)		Gene (Solid Media)	Nucleotide change (Solid Media)	Amino acid change (Solid Media)	Frequency (Solid Media)
rpoB	3225T>C	Ala1075Ala	60		rpoB	3225T>C	Ala1075Ala	20
rpoB	309C>T	Asp103Asp	11		rpoB	1355T>C	Leu452Pro	7
rpoB	2628T>G	Gly876Gly	11		rpoB	1304A>G	Asp435Gly	4
rpoB	1334A>G	His445Arg	9		rpoB	1303G>T	Asp435Tyr	4
rpoB	1303G>T	Asp435Tyr	8		rpoB	1289T>C	Leu430Pro	4
rpoB	1355T>C	Leu452Pro	7		rpoB	1334A>G	His445Arg	2
rpoB	1289T>C	Leu430Pro	4		rpoB	2024G>A	Gly675Asp	2
rpoB	1289T>G	Leu430Arg	4		rpoB	1322C>T	Ser441Leu	2
rpoB	1333C>A	His445Asn	4		rpoB	1333C>A	His445Asn	2
rpoB	1471A>T	Ile491Phe	4		rpoB	300G>A	Ser100Ser	2
rpoB	3030C>G	Gly1010Gly	4		rpoB	309C>T	Asp103Asp	2
rpoB	508G>T	Val170Phe	3		rpoB	1289T>G	Leu430Arg	1
rpoB	1294C>A	Gln432Lys	3		rpoB	3189G>C	Gly1063Gly	1
rpoB	1297_1299dupTTC	Phe433dup	3		rpoB	515A>G	Gln172Arg	1
rpoB	1304A>G	Asp435Gly	2		rpoB	1405G>T	Val469Leu	1
rpoB	1348T>C	Ser450Glu	2		rpoB	2758A>G	Met920Val	1
rpoB	300G>A	Ser100Ser	1		rpoB	1270T>C	Phe424Leu	1
rpoB	509T>C	Val170Ala	1		rpoB	1304A>C	Asp435Ala	1
rpoB	785T>C	Val262Ala	1		rpoB	1442A>C	Glu481Ala	1
rpoB	794A>G	Asp265Gly	1		rpoB	1279A>C	Thr427Pro	1
rpoB	936G>A	Lys312Lys	1		rpoB	1361C>T	Pro454Leu	1
rpoB	1076T>C	Val359Ala	1		rpoB	1296_1304delATTCATGGA	Gln432_Asp435delinsHis	1
rpoB	1270T>G	Phe424Val	1		rpoB	1291A>G	Ser431Gly	1
rpoB	1291A>G	Ser431Gly	1		rpoB	1321T>A	Ser441Thr	1
rpoB	1296_1307delATTCATGGACCA	Phe433_Gln436del	1		rpoB	2346C>T	Gly782Gly	1
rpoB	1296_1304delATTCATGGA	Gln432_Asp435delinsHis	1		rpoB	1301T>G	Met434Arg	1
rpoB	1295A>T	Gln432Leu	1
rpoB	1300A>C	Met434Leu	1
rpoB	1304A>C	Asp435Ala	1
rpoB	1478C>T	Ser493Leu	1
rpoB	1613C>T	Ala538Val	1
rpoB	2120T>C	Met707Thr	1
rpoB	2443C>G	Leu815Val	1
rpoB	2470C>A	Arg824Ser	1
rpoB	2479C>T	Arg827Cys	1
rpoB	2505C>A	His835Gln	1
rpoB	2773A>G	Ile925Val	1
* Highlighted mutations have been previously linked to drug resistance in M. tuberculosis, although they do not have appreciable frequency in our dataset to be classed as high confidence yet.

## Sheet: Levo-Oflox Non-confidence MUT
Gene (No Method)	Nucleotide Change (No Method)	Amino Acid Change (No Method)	Frequency (No Method)		Gene (Solid Media)	Nucleotide change (Solid Media)	Amino acid change (Solid Media)	Frequency (Solid Media)
eccC5	3612T>C	Ser1204Ser	58		eccC5	3612T>C	Ser1204Ser	7
gyrA	61G>C	Glu21Gln	58		gyrA	2003G>A	Gly668Asp	7
gyrA	2003G>A	Gly668Asp	57		gyrA	284G>C	Ser95Thr	7
gyrA	284G>C	Ser95Thr	57		gyrA	61G>C	Glu21Gln	8
eccC5	888G>A	Glu296Glu	5		gyrA	739G>A	Gly247Ser	3
gyrA	739G>A	Gly247Ser	3		gyrB	1381G>A	Asp461Asn	2
gyrB	1503A>C	Glu501Asp	2
gyrB	1381G>A	Asp461Asn	1
eccC5	1272C>T	Gly424Gly	1
gyrA	220G>T	Ala74Ser	1
gyrA	926G>A	Arg309Gln	1
gyrB	1340C>T	Ser447Phe	1
gyrB	1495A>T	Asn499Tyr	1
gyrB	1510G>A	Ala504Thr	1
eccC5	1795G>C	Ala599Pro	1
gyrB	1983C>T	Ser661Ser	1
gyrB	281C>T	Pro94Leu	1
eccB5	1152C>A	Thr384Thr	1
